# Supplementary material for: Acute myocardial infarction from a lower-middle income country—A comprehensive report on performance measures and quality metrics using National Cardiovascular Data Registry
Source: PLoS One. 2023 Nov 15;18(11):e0294396. doi: 10.1371/journal.pone.0294396 (PMC10651007; doi:10.1371/journal.pone.0294396)
Supplement: S1 Data — (XLSX) [file pone.0294396.s002.xlsx]

## Sheet: Sheet1
Sex	DOB	Hypertension	Dyslipidemia	HxMI	FamilyHxCAD	HxCVD	PriorPCI	PriorPAD	HxChronicLungDisease	PriorCABG	TobaccoUse	CAOutHospital	Diabetes	CurrentDialysis	HxHF	PriorNYHA	HFType	ECGResults	ECGFindings - Ventricular fibrillation (VF)	ECGFindings - Sustained VT	ECGFindings - Non Sustained VT	ECGFindings - T Wave Inversions	ECGFindings - New Onset Atrial Flutter	ECGFindings - PVC - Frequent	ECGFindings - 3rd Degree AV Heart Block	ECGFindings - Symptomatic Bradyarrhythmia	DiagCorAngio	PCIProc	AccessSite	ProcSystolicBP	ContrastVol	FluoroTime	PreProcTnI	PreProcCreat	HGB	PostProcCreat	CathLabVisitIndication - ACS <= 24 hrs	CathLabVisitIndication - ACS > 24 hrs	CathLabVisitIndication - New Onset Angina <= 2 months	CathLabVisitIndication - Worsening Angina	CathLabVisitIndication - Resuscitated Cardiac Arrest	CathLabVisitIndication - Stable Known CAD	CathLabVisitIndication - Suspected CAD	CathLabVisitIndication - Valvular Disease	CathLabVisitIndication - Cardiac arrhythmia	CathLabVisitIndication - Cardiomyopathy	CathLabVisitIndication - LV Dysfunction	CPSxAssess	CVInstability
M	03/07/1961	Yes	No	No	No	No	No	No	No	No	Never	No	No	No	No	99	99	Abnormal	No	No	No	No	No	No	No	No	Yes	No	Radial	190 mm[Hg]	40 mL	2.4 min	99	.8 mg/dL	13 g/dL	99	No	No	No	Yes	No	No	No	No	No	No	No	Typical angina	No
M	05/04/1956	Yes	Yes	No	No	Yes	No	No	No	No	Never	No	Yes	No	Yes	Class II	Systolic	Abnormal	No	No	No	No	No	No	No	No	Yes	No	Radial	135 mm[Hg]	45 mL	3.5 min	3.6 ng/mL	1.6 mg/dL	11.2 g/dL	99	Yes	No	No	No	No	No	No	No	No	No	No	Typical angina	No
M	01/19/1974	Yes	Yes	Yes	No	No	No	No	No	Yes	Never	No	No	No	No	99	99	Abnormal	No	No	99	No	No	No	No	No	Yes	No	Radial	140 mm[Hg]	45 mL	4 min	99	1.2 mg/dL	12.7 g/dL	99	Yes	No	No	No	No	No	No	No	No	No	No	Typical angina	No
F	07/07/1949	Yes	No	No	No	No	No	No	No	No	Never	No	No	No	No	99	99	Abnormal	No	No	No	No	No	No	No	No	Yes	No	Radial	135 mm[Hg]	55 mL	3.5 min	11.2 ng/mL	1.2 mg/dL	13.5 g/dL	99	No	Yes	No	No	No	No	No	No	No	No	No	Atypical angina	No
M	06/06/1966	Yes	Yes	No	No	No	No	No	No	No	Never	No	Yes	No	No	99	99	Abnormal	No	No	No	No	No	No	No	No	Yes	No	Radial	140 mm[Hg]	45 mL	4.5 min	3.4 ng/mL	1.3 mg/dL	15.3 g/dL	99	Yes	No	No	No	No	No	No	No	No	No	No	Typical angina	No
M	03/21/1960	No	No	Yes	No	No	No	No	No	Yes	Former	No	Yes	No	Yes	Class II	Systolic	Abnormal	No	No	No	Yes	No	No	No	No	Yes	No	Radial	140 mm[Hg]	45 mL	4.5 min	99	1.3 mg/dL	11.5 g/dL	99	Yes	No	No	No	No	No	No	No	No	No	No	Typical angina	No
M	10/10/1953	No	No	No	No	No	No	No	No	No	Current - Every Day	No	No	No	No	99	99	Abnormal	No	No	99	No	No	No	No	No	Yes	No	Radial	140 mm[Hg]	45 mL	3.5 min	.2 ng/mL	1.1 mg/dL	15.7 g/dL	99	No	No	No	No	No	No	No	No	Yes	No	No	Asymptomatic	Yes
M	03/04/1959	No	No	No	No	No	No	No	No	No	Never	No	Yes	No	No	99	99	Abnormal	No	No	No	No	No	No	No	No	Yes	No	Radial	140 mm[Hg]	180 mL	9.8 min	4.1 ng/mL	1.9 mg/dL	11.5 g/dL	99	Yes	No	No	No	No	No	No	No	No	No	No	Typical angina	No
M	12/08/1963	Yes	No	No	No	No	No	No	No	No	Never	No	Yes	No	No	99	99	Abnormal	No	No	99	No	No	No	No	No	Yes	No	Radial	140 mm[Hg]	30 mL	3.4 min	.5 ng/mL	1.1 mg/dL	12.5 g/dL	99	Yes	No	No	No	No	No	No	No	No	No	No	Typical angina	No
F	01/15/1957	Yes	No	No	No	No	No	No	No	No	Never	No	Yes	No	No	99	99	Abnormal	No	No	99	No	No	No	No	No	Yes	Yes	Radial	140 mm[Hg]	120 mL	18.6 min	99	1.5 mg/dL	10.3 g/dL	99	Yes	No	No	No	No	No	No	No	No	No	No	Typical angina	No
F	10/07/1958	Yes	No	No	No	No	No	No	No	No	Never	No	No	No	No	99	99	Abnormal	No	No	99	No	No	No	No	No	Yes	No	Radial	140 mm[Hg]	50 mL	4 min	2.5 ng/mL	1.7 mg/dL	12 g/dL	99	Yes	No	No	No	No	No	No	No	No	No	No	Typical angina	No
F	04/08/1985	No	No	No	No	No	No	No	No	No	Never	No	No	No	No	99	99	Abnormal	No	No	99	No	No	No	No	No	Yes	No	Radial	140 mm[Hg]	80 mL	5.5 min	15.9 ng/mL	.5 mg/dL	12.5 g/dL	99	No	Yes	No	No	No	No	No	No	No	No	No	Typical angina	No
M	12/19/1970	No	No	No	No	No	No	No	No	No	Never	No	Yes	No	No	99	99	Abnormal	No	No	99	No	No	No	No	No	Yes	No	Radial	110 mm[Hg]	40 mL	4.3 min	3.1 ng/mL	.9 mg/dL	13.5 g/dL	99	No	Yes	No	No	No	No	No	No	No	No	No	Typical angina	No
M	05/04/1970	Yes	No	No	No	No	No	No	No	No	Never	No	Yes	No	No	99	99	Abnormal	No	No	99	No	No	No	No	No	Yes	No	Radial	132 mm[Hg]	35 mL	2.3 min	99	1.2 mg/dL	99	99	No	No	No	No	No	No	Yes	No	No	No	No	Typical angina	No
M	10/26/1969	No	No	No	No	No	No	No	No	No	Never	No	No	No	No	99	99	Abnormal	No	No	No	No	No	No	No	No	Yes	No	Radial	135 mm[Hg]	40 mL	2.1 min	99	.6 mg/dL	12.1 g/dL	99	No	No	Yes	No	No	No	No	No	No	No	No	Atypical angina	No
M	05/05/1987	No	No	No	No	No	No	No	No	No	Never	No	No	No	No	99	99	Abnormal	No	No	No	No	No	No	No	No	Yes	No	Radial	140 mm[Hg]	60 mL	9.8 min	99	.9 mg/dL	12.2 g/dL	99	Yes	No	No	No	No	No	No	No	No	No	No	Atypical angina	No
F	05/09/1987	Yes	No	No	No	No	No	No	No	No	Never	No	Yes	No	Yes	Class III	Systolic	Abnormal	No	No	No	No	No	No	No	No	Yes	No	Femoral	130 mm[Hg]	45 mL	3.3 min	99	1.1 mg/dL	11.6 g/dL	99	No	No	No	Yes	No	No	No	No	No	No	No	Typical angina	No
M	05/01/1952	Yes	No	No	No	No	No	No	No	No	Never	No	No	No	No	99	99	Normal	99	99	No	99	99	99	99	99	Yes	No	Radial	130 mm[Hg]	135 mL	4.2 min	99	.9 mg/dL	12.6 g/dL	99	Yes	No	No	No	No	No	No	No	No	No	No	Asymptomatic	No
F	01/01/1950	Yes	No	No	No	No	No	No	No	No	Never	No	Yes	No	No	99	99	Abnormal	No	No	99	No	No	No	No	No	Yes	No	Radial	120 mm[Hg]	60 mL	3.5 min	66.2 ng/mL	1.7 mg/dL	10.6 g/dL	99	Yes	No	No	No	No	No	No	No	No	No	No	Typical angina	No
F	01/01/1958	No	No	No	No	No	No	No	No	No	Never	No	No	No	No	99	99	Abnormal	No	No	No	No	No	No	No	No	Yes	No	Radial	130 mm[Hg]	45 mL	4.8 min	99	.9 mg/dL	99	99	Yes	No	No	No	No	No	No	No	No	No	No	Asymptomatic	No
F	08/07/1982	No	No	No	No	No	No	No	No	No	Never	No	No	No	No	99	99	Abnormal	No	No	No	No	No	No	No	No	Yes	No	Radial	130 mm[Hg]	40 mL	4.4 min	99	1 mg/dL	12.6 g/dL	99	Yes	No	No	No	No	No	No	No	No	No	No	Asymptomatic	No
M	01/01/1976	No	No	No	No	No	Yes	No	No	No	Never	No	Yes	No	No	99	99	Normal	99	99	No	99	99	99	99	99	Yes	No	Radial	125 mm[Hg]	35 mL	4.8 min	99	.8 mg/dL	13.3 g/dL	99	No	Yes	No	No	No	No	No	No	No	No	No	Asymptomatic	No
M	01/01/1970	No	No	No	No	No	No	No	No	No	Never	No	Yes	No	No	99	99	Abnormal	No	No	99	No	No	No	No	No	Yes	No	Radial	130 mm[Hg]	40 mL	3.4 min	.2 ng/mL	.8 mg/dL	13 g/dL	99	No	Yes	No	No	No	No	No	No	No	No	No	Typical angina	No
M	04/20/1966	Yes	No	No	No	No	No	No	No	No	Never	No	Yes	No	No	99	99	Abnormal	No	No	No	Yes	No	No	No	No	Yes	No	Radial	129 mm[Hg]	45 mL	14.3 min	99	.8 mg/dL	14.3 g/dL	99	Yes	No	No	No	No	No	No	No	No	No	No	Asymptomatic	No
M	05/07/1983	Yes	No	No	No	No	No	No	No	No	Unknown if ever smoked	No	No	No	No	99	99	Normal	99	99	No	99	99	99	99	99	Yes	No	Radial	130 mm[Hg]	150 mL	21.4 min	99	.8 mg/dL	99	99	Yes	No	No	No	No	No	No	No	No	No	No	Asymptomatic	No
M	08/10/1970	No	No	No	No	Yes	Yes	No	No	No	Never	No	Yes	No	No	99	99	Abnormal	No	No	No	No	No	No	No	No	Yes	No	Femoral	140 mm[Hg]	40 mL	3 min	.1 ng/mL	1.6 mg/dL	11.1 g/dL	99	Yes	No	No	No	No	No	No	No	No	No	No	Atypical angina	No
M	02/04/1959	Yes	No	No	No	No	Yes	No	No	No	Former	No	Yes	No	No	99	99	Abnormal	No	No	No	Yes	No	No	No	No	Yes	No	Femoral	140 mm[Hg]	45 mL	4 min	31.5 ng/mL	.8 mg/dL	16.1 g/dL	99	Yes	No	No	No	No	No	No	No	No	No	No	Typical angina	No
F	07/07/1958	Yes	No	No	No	No	No	No	No	No	Never	No	Yes	No	No	99	99	Abnormal	No	No	No	No	No	No	No	No	Yes	No	Radial	120 mm[Hg]	30 mL	6.3 min	2.2 ng/mL	1.1 mg/dL	11.6 g/dL	1.5 mg/dL	Yes	No	No	No	No	No	No	No	No	No	No	Typical angina	No
M	02/21/1964	Yes	No	No	No	No	No	No	No	No	Never	No	No	No	No	99	99	Abnormal	No	No	No	No	No	No	No	No	Yes	No	Radial	130 mm[Hg]	45 mL	3.5 min	99	.8 mg/dL	99	99	Yes	No	No	No	No	No	No	No	No	No	No	Atypical angina	No
M	07/20/1954	No	No	No	No	No	No	No	No	No	Never	No	No	No	No	99	99	Normal	99	99	No	99	99	99	99	99	Yes	No	Radial	115 mm[Hg]	40 mL	7.6 min	99	1 mg/dL	14.4 g/dL	1 mg/dL	Yes	No	No	No	No	No	No	No	No	No	No	Atypical angina	No
M	12/10/1958	Yes	No	No	No	No	No	No	No	No	Never	No	No	No	No	99	99	Abnormal	No	No	99	No	No	No	No	No	Yes	Yes	Radial	140 mm[Hg]	45 mL	4.4 min	99	1 mg/dL	12.3 g/dL	.8 mg/dL	Yes	No	No	No	No	No	No	No	No	No	No	Typical angina	No
M	06/19/1969	No	No	No	No	No	No	No	No	No	Never	No	No	No	No	99	99	Abnormal	No	No	99	No	No	No	No	No	Yes	No	Radial	140 mm[Hg]	40 mL	3.4 min	99	.9 mg/dL	14.7 g/dL	99	Yes	No	No	No	No	No	No	No	No	No	No	Atypical angina	No
M	07/09/1969	Yes	No	No	No	No	No	No	No	No	Never	No	Yes	No	No	99	99	Abnormal	No	No	No	Yes	No	No	No	No	Yes	No	Radial	135 mm[Hg]	190 mL	24 min	99	.9 mg/dL	99	99	Yes	No	No	No	No	No	No	No	No	No	No	Typical angina	No
M	11/18/1952	Yes	No	No	No	No	No	No	No	No	Never	No	No	No	No	99	99	Abnormal	No	No	99	No	No	No	No	No	Yes	No	Radial	130 mm[Hg]	50 mL	3.4 min	99	1 mg/dL	13 g/dL	99	No	No	No	Yes	No	No	No	No	No	No	No	Typical angina	No
M	12/23/1944	No	No	No	Yes	No	No	No	No	No	Never	No	No	No	No	99	99	Abnormal	No	No	No	No	No	No	No	No	Yes	No	Radial	149 mm[Hg]	30 mL	5.7 min	99	1 mg/dL	15.8 g/dL	99	No	Yes	No	No	No	No	No	No	No	No	No	Typical angina	No
M	08/19/1959	Yes	No	No	No	No	No	No	No	No	Never	No	No	No	No	99	99	Abnormal	No	No	No	No	No	No	No	No	Yes	No	Radial	135 mm[Hg]	40 mL	4.9 min	99	1 mg/dL	99	99	Yes	No	No	No	No	No	No	No	No	No	No	Atypical angina	No
F	12/08/1948	Yes	Yes	No	No	No	Yes	No	No	No	Never	Yes	No	No	Yes	Class II	Systolic	Abnormal	No	No	No	No	No	No	No	No	Yes	No	Femoral	140 mm[Hg]	10 mL	3.4 min	1 ng/mL	2.3 mg/dL	11 g/dL	99	No	Yes	No	No	No	No	No	No	No	No	No	Typical angina	No
F	05/09/1971	Yes	Yes	No	No	No	No	No	No	No	Never	No	Yes	No	No	99	99	Abnormal	No	No	No	No	No	No	No	No	Yes	No	Radial	130 mm[Hg]	45 mL	4.5 min	17.1 ng/mL	.7 mg/dL	9.3 g/dL	.8 mg/dL	Yes	No	No	No	No	No	No	No	No	No	No	Atypical angina	No
M	05/25/1966	Yes	No	No	No	No	No	No	No	No	Never	No	No	No	No	99	99	Abnormal	No	No	No	No	No	No	No	No	Yes	No	Radial	130 mm[Hg]	35 mL	3.5 min	.13 ng/mL	.9 mg/dL	12.8 g/dL	.9 mg/dL	Yes	No	No	No	No	No	No	No	No	No	No	Atypical angina	No
M	04/08/1978	No	No	No	No	No	No	No	No	No	Former	No	No	No	No	99	99	Abnormal	No	No	No	No	No	No	No	No	Yes	No	Radial	140 mm[Hg]	45 mL	2.1 min	99	.9 mg/dL	14.6 g/dL	.7 mg/dL	Yes	No	No	No	No	No	No	No	No	No	No	Non-anginal Chest Pain	No
M	05/13/1980	Yes	No	No	No	No	No	No	No	No	Never	No	No	No	No	99	99	Normal	99	99	99	99	99	99	99	99	Yes	No	Radial	130 mm[Hg]	45 mL	3.5 min	99	1 mg/dL	14.4 g/dL	99	Yes	No	No	No	No	No	No	No	No	No	No	Non-anginal Chest Pain	No
M	08/31/1957	No	No	No	No	No	No	No	No	No	Never	No	No	No	No	99	99	Abnormal	No	No	No	No	No	No	No	No	Yes	No	Radial	130 mm[Hg]	45 mL	4.5 min	99	.9 mg/dL	99	99	Yes	No	No	No	No	No	No	No	No	No	No	Atypical angina	No
M	04/27/1983	Yes	Yes	No	No	No	No	No	No	No	Never	No	No	No	No	99	99	Abnormal	No	No	99	No	No	No	No	No	Yes	No	Radial	167 mm[Hg]	25 mL	4.4 min	45 ng/mL	1.9 mg/dL	11.6 g/dL	99	Yes	No	No	No	No	No	No	No	No	No	No	Typical angina	No
M	05/06/1969	No	Yes	No	No	No	No	No	No	Yes	Never	No	Yes	No	No	99	99	Abnormal	No	No	Yes	No	No	No	No	No	Yes	No	Radial	130 mm[Hg]	45 mL	19.4 min	99	1 mg/dL	13.4 g/dL	99	Yes	No	No	No	No	No	No	No	No	No	No	Typical angina	No
F	01/01/1974	Yes	Yes	No	No	No	No	No	No	No	Never	No	No	No	No	99	99	Normal	99	99	99	99	99	99	99	99	Yes	No	Radial	140 mm[Hg]	45 mL	5.5 min	99	1.2 mg/dL	14.5 g/dL	99	Yes	No	No	No	No	No	No	No	No	No	No	Typical angina	No
M	01/08/1945	Yes	No	No	No	No	No	No	No	No	Never	No	No	No	No	99	99	Abnormal	No	No	No	No	No	No	No	No	Yes	No	Radial	110 mm[Hg]	45 mL	4.2 min	4.6 ng/mL	.8 mg/dL	14.7 g/dL	99	Yes	No	No	No	No	No	No	No	No	No	No	Typical angina	No
M	06/04/1983	No	No	No	No	No	No	No	No	No	Never	No	No	No	No	99	99	Abnormal	No	No	No	No	No	No	No	No	Yes	No	Radial	130 mm[Hg]	45 mL	4.5 min	99	1.2 mg/dL	14.5 g/dL	99	Yes	No	No	No	No	No	No	No	No	No	No	Typical angina	No
M	05/01/1988	No	No	No	No	No	No	No	No	No	Never	No	No	No	No	99	99	Abnormal	No	No	No	No	No	No	No	No	Yes	No	Radial	140 mm[Hg]	55 mL	7.1 min	99	1.4 mg/dL	99	99	Yes	No	No	No	No	No	No	No	No	No	No	Typical angina	No
M	11/11/1983	Yes	No	No	No	No	No	No	No	No	Never	No	Yes	No	No	99	99	Abnormal	No	No	99	Yes	No	No	No	No	Yes	No	Radial	135 mm[Hg]	45 mL	5.5 min	99	2.1 mg/dL	9.4 g/dL	99	No	Yes	No	No	No	No	No	No	No	No	No	Atypical angina	No
M	10/20/1949	Yes	No	No	No	No	No	No	No	No	Never	No	No	No	No	99	99	Abnormal	No	No	No	No	No	No	No	No	Yes	No	Radial	130 mm[Hg]	45 mL	6.8 min	47.1 ng/mL	.7 mg/dL	11.3 g/dL	99	Yes	No	No	No	No	No	No	No	No	No	No	Typical angina	No
M	05/09/1978	No	No	No	No	No	No	No	No	No	Never	No	No	No	No	99	99	Normal	99	99	No	99	99	99	99	99	Yes	No	Radial	103 mm[Hg]	140 mL	11.2 min	99	.8 mg/dL	13.6 g/dL	99	No	No	No	Yes	No	No	No	No	No	No	No	Typical angina	No
M	09/03/1955	No	No	No	No	No	No	No	No	No	Never	No	Yes	No	Yes	Class III	Systolic	Abnormal	No	No	99	No	No	No	Yes	No	Yes	No	Radial	93 mm[Hg]	40 mL	2.1 min	99	.7 mg/dL	15.1 g/dL	99	Yes	No	No	No	No	No	No	No	No	No	No	Typical angina	No
F	05/09/1968	Yes	No	No	No	No	No	No	No	No	Never	No	Yes	No	No	99	99	Abnormal	No	No	No	No	No	No	No	No	Yes	No	Radial	135 mm[Hg]	45 mL	4.4 min	.3 ng/mL	.9 mg/dL	99	99	Yes	No	No	No	No	No	No	No	No	No	No	Typical angina	No
M	04/27/1943	Yes	Yes	No	No	No	No	No	No	No	Never	No	No	No	No	99	99	Abnormal	No	No	No	No	No	No	No	No	Yes	No	Radial	135 mm[Hg]	45 mL	5 min	99	1 mg/dL	13 g/dL	99	Yes	No	No	No	No	No	No	No	No	No	No	Atypical angina	No
F	02/28/1975	Yes	No	No	No	No	No	No	No	No	Current - Every Day	No	Yes	No	No	99	99	Abnormal	No	No	No	No	No	No	No	No	Yes	No	Radial	130 mm[Hg]	45 mL	3.3 min	99	.9 mg/dL	17.2 g/dL	99	Yes	No	No	No	No	No	No	No	No	No	No	Typical angina	No
F	05/31/1947	No	No	No	No	No	No	No	No	No	Never	No	Yes	No	No	99	99	Normal	99	99	No	99	99	99	99	99	Yes	No	Radial	135 mm[Hg]	35 mL	2 min	99	1.1 mg/dL	13.1 g/dL	99	Yes	No	No	No	No	No	No	No	No	No	No	Atypical angina	No
M	06/10/1948	No	No	No	No	No	No	No	No	No	Never	No	No	No	No	99	99	Abnormal	No	No	No	No	No	No	No	No	Yes	No	Femoral	135 mm[Hg]	45 mL	5.7 min	99	1.2 mg/dL	15 g/dL	99	No	Yes	No	No	No	No	No	No	No	No	No	Non-anginal Chest Pain	No
F	05/10/1965	Yes	No	No	No	No	No	No	No	No	Never	No	Yes	No	No	99	99	Abnormal	No	No	99	No	No	No	No	No	Yes	No	Radial	145 mm[Hg]	40 mL	8.8 min	99	.7 mg/dL	99	99	Yes	No	No	No	No	No	No	No	No	No	No	Atypical angina	No
F	02/21/1962	Yes	Yes	No	No	No	No	No	No	Yes	Never	No	Yes	No	No	99	99	Normal	99	99	No	99	99	99	99	99	Yes	No	Radial	135 mm[Hg]	45 mL	4 min	99	1.3 mg/dL	10.8 g/dL	99	Yes	No	No	No	No	No	No	No	No	No	No	Atypical angina	No
M	03/01/1947	No	No	No	No	No	No	No	No	No	Never	No	No	No	No	99	99	Abnormal	No	No	99	No	No	No	No	No	Yes	No	Radial	140 mm[Hg]	45 mL	4.5 min	99	1 mg/dL	15.1 g/dL	99	Yes	No	No	No	No	No	No	No	No	No	No	Atypical angina	No
M	12/15/1968	Yes	No	No	No	No	No	No	No	No	Never	No	No	No	No	99	99	Abnormal	No	No	No	No	No	No	No	No	Yes	No	Radial	140 mm[Hg]	50 mL	5.2 min	99	.8 mg/dL	13 g/dL	99	Yes	No	No	No	No	No	No	No	No	No	No	Atypical angina	No
M	06/01/1964	Yes	Yes	No	No	No	No	No	No	No	Former	No	Yes	No	Yes	Class III	Systolic	Abnormal	No	No	99	Yes	No	No	No	No	Yes	No	Femoral	140 mm[Hg]	55 mL	2.8 min	23.3 ng/mL	.9 mg/dL	13.4 g/dL	99	No	Yes	No	No	No	No	No	No	No	No	No	Typical angina	No
F	10/14/1947	Yes	No	No	No	No	Yes	No	No	No	Former	No	No	No	No	99	99	Abnormal	No	No	No	No	No	No	No	No	Yes	No	Radial	140 mm[Hg]	45 mL	5 min	99	.8 mg/dL	14.4 g/dL	99	No	No	Yes	No	No	No	No	No	No	No	No	Typical angina	No
M	02/15/1962	Yes	No	No	No	No	No	No	No	No	Never	No	Yes	No	No	99	99	Abnormal	No	No	99	No	No	No	No	No	Yes	No	Femoral	140 mm[Hg]	45 mL	5.1 min	99	2.5 mg/dL	10.1 g/dL	99	Yes	No	No	No	No	No	No	No	No	No	No	Atypical angina	No
M	01/01/1956	No	No	No	No	No	No	No	No	No	Never	No	No	No	No	99	99	Abnormal	No	No	99	No	No	No	No	No	Yes	No	Femoral	125 mm[Hg]	40 mL	5.5 min	99	.7 mg/dL	12 g/dL	99	No	Yes	No	No	No	No	No	No	No	No	No	Typical angina	No
M	07/01/1963	Yes	No	No	No	No	No	No	No	No	Never	No	Yes	No	No	99	99	Abnormal	No	No	99	No	No	No	No	No	Yes	No	Radial	180 mm[Hg]	60 mL	8.2 min	99	1 mg/dL	11.2 g/dL	99	Yes	No	No	No	No	No	No	No	No	No	No	Typical angina	No
M	05/04/1958	No	No	No	Yes	No	No	No	No	No	Never	No	Yes	No	No	99	99	Abnormal	No	No	No	No	No	No	No	No	Yes	No	Radial	140 mm[Hg]	50 mL	4.6 min	9.2 ng/mL	.7 mg/dL	12.6 g/dL	99	No	Yes	No	No	No	No	No	No	No	No	No	Non-anginal Chest Pain	99
M	04/26/1960	Yes	No	No	No	No	No	No	No	No	Never	No	Yes	No	No	99	99	Abnormal	No	No	99	No	No	No	No	No	Yes	No	Radial	140 mm[Hg]	55 mL	6.1 min	99	.7 mg/dL	13.6 g/dL	99	Yes	No	No	No	No	No	No	No	No	No	No	Atypical angina	No
M	08/03/1966	Yes	No	No	No	No	No	No	No	No	Never	No	Yes	No	No	99	99	Abnormal	No	No	99	No	No	No	No	No	Yes	No	Radial	140 mm[Hg]	80 mL	19.4 min	99	1 mg/dL	15.5 g/dL	99	Yes	No	No	No	No	No	No	No	No	No	No	Typical angina	No
M	03/05/1966	Yes	Yes	No	No	No	No	No	No	No	Never	No	No	No	No	99	99	Abnormal	No	No	No	No	No	No	No	No	Yes	No	Radial	140 mm[Hg]	45 mL	1.9 min	99	1.7 mg/dL	11.1 g/dL	99	Yes	No	No	No	No	No	No	No	No	No	No	Typical angina	No
F	03/08/1981	No	No	No	No	No	No	No	No	No	Never	No	No	No	No	99	99	Normal	99	99	99	99	99	99	99	99	Yes	No	Radial	145 mm[Hg]	70 mL	6.7 min	99	99	14.2 g/dL	99	Yes	No	No	No	No	No	No	No	No	No	No	Non-anginal Chest Pain	No
M	02/04/1945	Yes	No	No	No	No	No	No	No	No	Never	No	Yes	No	No	99	99	Abnormal	No	No	No	No	No	No	No	No	Yes	No	Radial	140 mm[Hg]	50 mL	5.7 min	99	.9 mg/dL	99	99	Yes	No	No	No	No	No	No	No	No	No	No	Typical angina	No
M	07/06/1955	No	No	No	No	No	No	No	No	No	Never	No	No	No	No	99	99	Abnormal	No	No	No	No	No	No	No	No	Yes	No	Radial	103 mm[Hg]	40 mL	16.9 min	99	1.4 mg/dL	99	99	Yes	No	No	No	No	No	No	No	No	No	No	Typical angina	No
M	01/22/1972	Yes	Yes	No	No	No	No	No	No	No	Never	No	Yes	No	No	99	99	Abnormal	No	No	99	No	No	No	No	No	Yes	No	Radial	130 mm[Hg]	60 mL	14.9 min	99	.7 mg/dL	10.8 g/dL	99	Yes	No	No	No	No	No	No	No	No	No	No	Non-anginal Chest Pain	No
F	08/26/1955	Yes	No	No	No	No	No	No	No	No	Never	No	Yes	No	No	99	99	Abnormal	No	No	No	No	No	No	No	No	Yes	No	Radial	145 mm[Hg]	140 mL	17.1 min	99	1 mg/dL	99	99	Yes	No	No	No	No	No	No	No	No	No	No	Atypical angina	No
F	07/28/1981	Yes	No	No	No	No	No	No	No	No	Never	No	Yes	No	No	99	99	Abnormal	No	No	No	No	No	No	No	No	Yes	No	Radial	135 mm[Hg]	55 mL	4.8 min	99	1.5 mg/dL	16.3 g/dL	99	Yes	No	No	No	No	No	No	No	No	No	No	Typical angina	No
M	07/09/1968	Yes	No	No	No	No	No	No	No	No	Never	No	No	No	No	99	99	Abnormal	No	No	No	No	No	No	No	No	Yes	No	Radial	135 mm[Hg]	45 mL	7.5 min	99	1.2 mg/dL	99	99	Yes	No	No	No	No	No	No	No	No	No	No	Non-anginal Chest Pain	No
M	06/29/1966	No	No	No	No	No	No	No	No	No	Never	No	No	No	No	99	99	Abnormal	No	No	99	No	No	No	No	No	Yes	No	Radial	145 mm[Hg]	50 mL	3.4 min	99	1.1 mg/dL	14.6 g/dL	99	Yes	No	No	No	No	No	No	No	No	No	No	Atypical angina	No
F	01/01/1960	No	No	No	No	No	No	No	No	No	Never	No	Yes	No	No	99	99	Normal	99	99	No	99	99	99	99	99	Yes	No	Radial	144 mm[Hg]	40 mL	12.3 min	99	1 mg/dL	99	99	Yes	No	No	No	No	No	No	No	No	No	No	Atypical angina	No
F	05/05/1987	No	Yes	No	No	No	No	No	No	No	Never	No	No	No	No	99	99	Normal	99	99	No	99	99	99	99	99	Yes	No	Radial	103 mm[Hg]	45 mL	4.5 min	99	.9 mg/dL	99	99	Yes	No	No	No	No	No	No	No	No	No	No	Typical angina	No
M	03/01/1975	No	Yes	No	No	No	No	No	No	No	Never	No	No	No	No	99	99	Abnormal	No	No	99	No	No	No	No	No	Yes	No	Radial	120 mm[Hg]	30 mL	4.2 min	99	.9 mg/dL	99	99	No	No	No	Yes	No	No	No	No	No	No	No	Typical angina	No
M	08/04/1960	Yes	Yes	No	No	No	No	No	No	No	Never	No	No	No	No	99	99	Normal	99	99	No	99	99	99	99	99	Yes	No	Radial	140 mm[Hg]	45 mL	1.4 min	99	.8 mg/dL	13.8 g/dL	99	No	No	Yes	No	No	No	No	No	No	No	No	Typical angina	No
M	08/29/1942	Yes	Yes	No	No	No	No	No	No	No	Never	No	Yes	No	No	99	99	Abnormal	No	No	99	No	No	No	No	No	Yes	No	Radial	130 mm[Hg]	60 mL	5.8 min	99	.9 mg/dL	13 g/dL	99	Yes	No	No	No	No	No	No	No	No	No	No	Typical angina	No
M	05/04/1986	No	No	No	No	No	No	No	No	No	Unknown if ever smoked	No	No	No	No	99	99	Normal	99	99	No	99	99	99	99	99	Yes	Yes	Radial	140 mm[Hg]	45 mL	15.4 min	5.4 ng/mL	1 mg/dL	99	99	No	Yes	No	No	No	No	No	No	No	No	No	Atypical angina	No
F	10/16/1970	Yes	Yes	No	No	No	No	No	No	No	Never	No	Yes	No	No	99	99	Normal	99	99	No	99	99	99	99	99	Yes	No	Radial	140 mm[Hg]	40 mL	4.9 min	99	.9 mg/dL	99	99	Yes	No	No	No	No	No	No	No	No	No	No	Typical angina	No
M	04/21/1970	Yes	No	No	No	No	No	No	No	No	Never	No	No	No	No	99	99	Abnormal	No	No	99	No	No	No	No	No	Yes	No	Radial	125 mm[Hg]	40 mL	6.1 min	99	.9 mg/dL	99	99	Yes	No	No	No	No	No	No	No	No	No	No	Typical angina	No
F	01/14/1947	No	No	No	No	No	No	No	No	No	Never	No	No	No	No	99	99	Abnormal	No	No	No	No	No	No	No	No	Yes	No	Femoral	140 mm[Hg]	50 mL	2.4 min	99	1 mg/dL	99	99	Yes	No	No	No	No	No	No	No	No	No	No	Atypical angina	No
M	01/30/1959	No	No	No	No	No	No	No	No	No	Never	No	No	No	No	99	99	Abnormal	No	No	No	No	No	No	No	No	Yes	No	Radial	145 mm[Hg]	60 mL	9.9 min	4.4 ng/mL	.7 mg/dL	14 g/dL	99	Yes	No	No	No	No	No	No	No	No	No	No	Typical angina	No
M	01/01/1949	No	No	No	No	No	No	No	No	No	Never	No	Yes	No	Yes	Class II	Systolic	Abnormal	No	No	No	No	No	No	No	No	Yes	No	Radial	120 mm[Hg]	100 mL	3.7 min	99	1 mg/dL	12.2 g/dL	99	Yes	No	No	No	No	No	No	No	No	No	No	Atypical angina	No
M	05/05/1987	Yes	No	No	No	No	No	No	No	No	Never	No	Yes	No	No	99	99	Abnormal	No	No	No	No	No	No	No	No	Yes	No	Radial	125 mm[Hg]	50 mL	6.1 min	99	1 mg/dL	99	99	Yes	No	No	No	No	No	No	No	No	No	No	Typical angina	No
M	12/15/1969	Yes	No	No	No	No	No	No	No	No	Never	No	Yes	No	No	99	99	Abnormal	No	No	No	No	No	No	No	No	Yes	No	Radial	130 mm[Hg]	30 mL	4.4 min	99	1.4 mg/dL	99	99	Yes	No	No	No	No	No	No	No	No	No	No	Atypical angina	No
M	07/28/1989	Yes	No	No	No	No	No	No	No	No	Never	No	Yes	No	No	99	99	Abnormal	No	No	No	No	No	No	No	No	Yes	No	Radial	130 mm[Hg]	35 mL	1.7 min	99	.7 mg/dL	99	99	No	No	No	No	No	No	Yes	No	No	No	No	Typical angina	No
M	05/09/1975	Yes	No	No	No	No	No	No	No	No	Never	No	No	No	No	99	99	Abnormal	No	No	No	No	No	No	No	No	Yes	No	Radial	140 mm[Hg]	45 mL	4.5 min	99	.9 mg/dL	99	99	No	No	Yes	No	No	No	No	No	No	No	No	Typical angina	No
M	08/07/1971	Yes	Yes	No	No	No	No	No	No	No	Never	No	No	No	No	99	99	Abnormal	No	No	No	No	No	No	No	No	Yes	No	Radial	120 mm[Hg]	45 mL	4.5 min	99	99	13.1 g/dL	99	Yes	No	No	No	No	No	No	No	No	No	No	Typical angina	No
M	07/15/1981	Yes	No	No	No	No	No	No	No	No	Never	No	Yes	No	No	99	99	Abnormal	No	No	No	No	No	No	No	No	Yes	No	Radial	133 mm[Hg]	30 mL	2.4 min	99	1.1 mg/dL	14.4 g/dL	99	No	No	Yes	No	No	No	No	No	No	No	No	Typical angina	No
M	05/09/1977	No	No	No	No	No	No	No	No	No	Never	No	No	No	No	99	99	Abnormal	No	No	No	No	No	No	No	No	Yes	No	Radial	112 mm[Hg]	40 mL	3.1 min	99	.6 mg/dL	15.4 g/dL	99	Yes	No	No	No	No	No	No	No	No	No	No	Atypical angina	No
M	08/14/1958	No	No	No	No	No	No	No	No	No	Never	No	No	No	Yes	Class III	Diastolic	Abnormal	No	No	No	No	No	No	No	No	Yes	No	Radial	150 mm[Hg]	45 mL	3.6 min	.2 ng/mL	1.1 mg/dL	99	99	Yes	No	No	No	No	No	No	No	No	No	No	Typical angina	No
M	02/10/1960	No	No	No	No	No	No	No	No	No	Never	No	No	No	No	99	99	Abnormal	No	No	99	No	No	No	No	No	Yes	No	Radial	113 mm[Hg]	40 mL	2.5 min	99	.8 mg/dL	13.1 g/dL	99	Yes	No	No	No	No	No	No	No	No	No	No	Typical angina	No
F	03/31/1951	Yes	No	No	No	No	No	No	No	No	Never	No	No	No	No	99	99	Abnormal	No	No	No	No	No	No	No	No	Yes	No	Radial	130 mm[Hg]	45 mL	8.3 min	99	1.3 mg/dL	99	99	Yes	No	No	No	No	No	No	No	No	No	No	Atypical angina	No
M	05/19/1969	No	No	No	No	No	No	No	No	No	Never	No	No	No	No	99	99	Abnormal	No	No	99	No	No	No	No	No	Yes	No	Radial	145 mm[Hg]	130 mL	14.5 min	99	1 mg/dL	9.6 g/dL	99	Yes	No	No	No	No	No	No	No	No	No	No	Atypical angina	No
F	12/30/1959	No	No	No	No	No	No	No	No	No	Never	No	Yes	No	No	99	99	Abnormal	No	No	99	No	No	No	No	No	Yes	No	Radial	130 mm[Hg]	45 mL	5.5 min	99	2.4 mg/dL	9.9 g/dL	99	Yes	No	No	No	No	No	No	No	No	No	No	Typical angina	No
M	01/20/1951	Yes	Yes	No	No	No	No	No	No	No	Former	No	No	No	Yes	Class III	99	Abnormal	No	No	99	No	No	No	No	No	Yes	No	Radial	145 mm[Hg]	10 mL	2.5 min	25 ng/mL	2.1 mg/dL	14.5 g/dL	99	No	Yes	No	No	No	No	No	No	No	No	No	Typical angina	No
F	01/01/1960	No	No	No	No	No	No	No	No	No	Never	No	No	No	No	99	99	Abnormal	No	No	99	No	No	No	No	No	Yes	Yes	Radial	110 mm[Hg]	40 mL	14.2 min	7.6 ng/mL	.9 mg/dL	13.6 g/dL	99	Yes	No	No	No	No	No	No	No	No	No	No	Typical angina	No
M	10/25/1955	Yes	No	No	No	No	No	No	No	No	Never	No	Yes	No	No	99	99	Abnormal	No	No	99	No	No	No	No	No	Yes	No	Radial	135 mm[Hg]	45 mL	9.1 min	99	2.1 mg/dL	11.1 g/dL	99	Yes	No	No	No	No	No	No	No	No	No	No	Typical angina	No
M	05/01/1981	No	No	No	No	No	No	No	No	No	Never	No	No	No	No	99	99	Abnormal	No	No	99	No	No	No	No	No	Yes	No	Radial	130 mm[Hg]	45 mL	5.8 min	99	1.3 mg/dL	99	99	Yes	No	No	No	No	No	No	No	No	No	No	Atypical angina	No
M	03/05/1973	No	No	No	No	No	No	No	No	No	Never	No	No	No	No	99	99	Abnormal	No	No	No	No	No	No	No	No	Yes	No	Radial	155 mm[Hg]	60 mL	3.6 min	.1 ng/mL	1.4 mg/dL	16 g/dL	99	No	No	No	Yes	No	No	No	No	No	No	No	Typical angina	No
M	04/01/1993	Yes	No	No	No	No	No	No	No	No	Never	No	No	No	No	99	99	Abnormal	No	No	No	No	No	No	No	No	Yes	No	Radial	138 mm[Hg]	45 mL	1.3 min	99	1.2 mg/dL	99	99	Yes	No	No	No	No	No	No	No	No	No	No	Typical angina	No
F	12/17/1960	Yes	No	No	No	No	No	No	No	No	Never	No	Yes	No	No	99	99	Normal	99	99	No	99	99	99	99	99	Yes	No	Radial	125 mm[Hg]	45 mL	1.3 min	99	.5 mg/dL	99	99	Yes	No	No	No	No	No	No	No	No	No	No	Non-anginal Chest Pain	No
F	09/27/1963	Yes	Yes	No	No	No	No	No	No	No	Never	No	Yes	No	Yes	Class II	Systolic	Normal	99	99	99	99	99	99	99	99	Yes	No	Radial	160 mm[Hg]	40 mL	3.5 min	1.2 ng/mL	.6 mg/dL	12.9 g/dL	99	Yes	No	No	No	No	No	No	No	No	No	No	Atypical angina	No
M	04/14/1966	Yes	Yes	No	No	No	No	No	No	No	Never	No	No	No	No	99	99	Normal	99	99	No	99	99	99	99	99	Yes	No	Radial	130 mm[Hg]	30 mL	4 min	99	.8 mg/dL	11.8 g/dL	99	Yes	No	No	No	No	No	No	No	No	No	No	Typical angina	No
M	01/01/1966	Yes	No	No	No	No	No	No	No	No	Never	No	No	No	No	99	99	Abnormal	No	No	No	No	No	No	No	No	Yes	No	Radial	130 mm[Hg]	30 mL	8.1 min	31 ng/mL	1.2 mg/dL	10.2 g/dL	99	Yes	No	No	No	No	No	No	No	No	No	No	Typical angina	No
M	02/01/1978	Yes	Yes	No	No	No	No	No	No	No	Never	No	No	No	No	99	99	99	99	99	99	99	99	99	99	99	Yes	No	Radial	120 mm[Hg]	45 mL	4.4 min	99	.9 mg/dL	10.7 g/dL	99	Yes	No	No	No	No	No	No	No	No	No	No	Atypical angina	No
F	05/09/1954	No	No	No	No	Yes	No	No	No	No	Current - Every Day	No	No	No	No	99	99	Normal	99	99	No	99	99	99	99	99	Yes	No	Radial	130 mm[Hg]	50 mL	4.5 min	99	1.2 mg/dL	11.5 g/dL	99	Yes	No	No	No	No	No	No	No	No	No	No	Typical angina	No
M	02/28/1969	Yes	No	No	No	No	No	No	No	No	Never	No	Yes	No	No	99	99	Abnormal	No	No	99	No	No	No	No	No	Yes	No	Radial	130 mm[Hg]	45 mL	6.9 min	99	1.1 mg/dL	13.6 g/dL	99	Yes	No	No	No	No	No	No	No	No	No	No	Typical angina	No
M	09/05/1940	No	No	No	No	No	No	No	No	No	Never	No	No	No	No	99	99	Abnormal	No	No	No	No	No	No	No	No	Yes	No	Radial	130 mm[Hg]	40 mL	10.4 min	99	.9 mg/dL	99	99	Yes	No	No	No	No	No	No	No	No	No	No	Typical angina	No
M	07/17/1981	Yes	No	No	No	No	No	No	No	No	Never	No	Yes	No	No	99	99	Abnormal	No	No	99	No	No	No	No	No	Yes	No	Radial	140 mm[Hg]	100 mL	10.4 min	99	1.1 mg/dL	8.3 g/dL	99	Yes	No	No	No	No	No	No	No	No	No	No	Typical angina	No
M	10/30/1974	No	No	No	No	No	No	No	No	No	Never	No	No	No	No	99	99	Normal	99	99	99	99	99	99	99	99	Yes	No	Radial	130 mm[Hg]	90 mL	13.1 min	99	.9 mg/dL	17.8 g/dL	99	Yes	No	No	No	No	No	No	No	No	No	No	Atypical angina	No
M	01/01/1964	No	No	No	No	No	No	No	No	No	Never	No	No	No	No	99	99	Abnormal	No	No	99	No	No	No	No	No	Yes	No	Radial	140 mm[Hg]	80 mL	15.4 min	.6 ng/mL	1.9 mg/dL	9.8 g/dL	99	Yes	No	No	No	No	No	No	No	No	No	No	Typical angina	No
F	01/01/1953	No	Yes	No	No	No	No	No	No	No	Never	No	No	No	Yes	Class I	Diastolic	Normal	99	99	No	99	99	99	99	99	Yes	No	Radial	135 mm[Hg]	35 mL	5.4 min	4 ng/mL	.8 mg/dL	13.7 g/dL	99	Yes	No	No	No	No	No	No	No	No	No	No	Typical angina	No
M	04/23/1961	No	No	No	No	No	No	No	No	No	Never	No	No	No	No	99	99	Normal	99	99	99	99	99	99	99	99	Yes	No	Femoral	140 mm[Hg]	50 mL	3.6 min	5.6 ng/mL	1.1 mg/dL	15.1 g/dL	99	No	Yes	No	No	No	No	No	No	No	No	No	Atypical angina	No
M	08/03/1973	Yes	No	No	No	No	No	No	No	No	Never	No	Yes	No	No	99	99	Abnormal	No	No	No	No	No	No	No	No	Yes	No	Radial	140 mm[Hg]	200 mL	3 min	99	.7 mg/dL	11.1 g/dL	99	Yes	No	No	No	No	No	No	No	No	No	No	Atypical angina	No
F	07/09/1987	No	No	No	No	No	No	No	No	No	Never	No	No	No	No	99	99	Abnormal	No	No	No	No	No	No	No	No	Yes	No	Femoral	130 mm[Hg]	45 mL	1.6 min	.2 ng/mL	1.3 mg/dL	14.8 g/dL	99	Yes	No	No	No	No	No	No	No	No	No	No	Atypical angina	No
M	06/01/1972	No	No	No	No	No	No	No	No	No	Never	No	No	No	No	99	99	Abnormal	No	No	No	No	No	No	No	No	Yes	No	Radial	130 mm[Hg]	35 mL	3.7 min	99	.6 mg/dL	13.4 g/dL	99	Yes	No	No	No	No	No	No	No	No	No	No	Atypical angina	No
M	08/07/1958	No	No	No	No	No	No	No	No	No	Never	No	No	No	No	99	99	Normal	99	99	No	99	99	99	99	99	Yes	No	Radial	130 mm[Hg]	45 mL	4.4 min	99	.9 mg/dL	15.1 g/dL	99	No	Yes	No	No	No	No	No	No	No	No	No	Atypical angina	No
F	01/16/1970	No	No	No	No	No	No	No	No	No	Never	No	Yes	No	No	99	99	Abnormal	No	No	99	No	No	No	No	No	Yes	No	Radial	140 mm[Hg]	10 mL	2.5 min	99	1.4 mg/dL	12.3 g/dL	99	Yes	No	No	No	No	No	No	No	No	No	No	Typical angina	No
M	12/28/1962	Yes	Yes	No	No	No	No	No	No	No	Never	No	Yes	No	No	99	99	99	99	99	No	99	99	99	99	99	Yes	No	Radial	130 mm[Hg]	45 mL	3.7 min	99	99	99	99	Yes	No	No	No	No	No	No	No	No	No	No	Atypical angina	No
F	01/09/1987	No	No	No	No	No	No	No	No	No	Never	No	Yes	No	Yes	Class II	99	Abnormal	No	No	99	No	No	No	No	No	Yes	Yes	Radial	135 mm[Hg]	45 mL	3.5 min	7 ng/mL	.5 mg/dL	12.8 g/dL	99	Yes	No	No	No	No	No	No	No	No	No	No	Typical angina	No
M	02/22/1957	No	No	No	No	No	No	No	No	No	Never	No	No	No	No	99	99	Abnormal	No	No	99	No	No	No	No	No	Yes	No	Radial	140 mm[Hg]	45 mL	3.6 min	99	.9 mg/dL	99	99	Yes	No	No	No	No	No	No	No	No	No	No	Typical angina	No
F	11/01/1993	No	No	No	No	No	No	No	No	No	Never	No	No	No	No	99	99	Abnormal	No	No	No	No	No	No	No	No	Yes	Yes	Femoral	140 mm[Hg]	50 mL	2.1 min	99	.7 mg/dL	13.7 g/dL	99	Yes	No	No	No	No	No	No	No	No	No	No	Atypical angina	No
F	09/07/1960	No	No	No	No	No	No	No	No	No	Current - Every Day	No	No	No	No	99	99	Abnormal	No	No	No	No	No	No	No	No	Yes	Yes	Radial	115 mm[Hg]	45 mL	5.4 min	6.4 ng/mL	1.2 mg/dL	15.5 g/dL	99	Yes	No	No	No	No	No	No	No	No	No	No	Typical angina	No
F	09/10/1961	Yes	No	No	No	No	No	No	No	No	Never	No	No	No	No	99	99	Abnormal	No	No	No	No	No	No	No	No	Yes	Yes	Radial	145 mm[Hg]	50 mL	3.6 min	99	1 mg/dL	17 g/dL	99	Yes	No	No	No	No	No	No	No	No	No	No	Typical angina	No
M	02/04/1952	No	Yes	No	No	No	No	No	No	No	Never	No	No	No	No	99	99	Abnormal	No	No	99	No	No	No	No	No	Yes	Yes	Radial	140 mm[Hg]	250 mL	2.8 min	4.3 ng/mL	.9 mg/dL	15.2 g/dL	99	Yes	No	No	No	No	No	No	No	No	No	No	Typical angina	No
M	07/01/1952	No	No	No	No	No	No	No	No	No	Never	No	No	No	No	99	99	99	99	99	No	99	99	99	99	99	Yes	No	Femoral	130 mm[Hg]	45 mL	2.9 min	99	1.1 mg/dL	99	99	Yes	No	No	No	No	No	No	No	No	No	No	Non-anginal Chest Pain	No
F	05/01/1985	Yes	Yes	No	No	No	No	No	No	No	Never	No	No	No	No	99	99	Abnormal	No	No	99	No	No	No	No	No	Yes	No	Femoral	140 mm[Hg]	80 mL	10.3 min	99	.9 mg/dL	13.6 g/dL	99	Yes	No	No	No	No	No	No	No	No	No	No	Typical angina	No
F	01/09/1968	Yes	Yes	No	No	No	No	No	No	No	Never	No	No	No	No	99	99	Abnormal	No	No	No	No	No	No	No	No	Yes	No	Radial	130 mm[Hg]	45 mL	1.5 min	99	.9 mg/dL	99	99	Yes	No	No	No	No	No	No	No	No	No	No	Atypical angina	No
F	09/24/1940	Yes	Yes	No	No	No	No	No	No	No	Never	No	Yes	No	No	99	99	Abnormal	No	No	99	No	No	No	No	No	Yes	No	Radial	140 mm[Hg]	50 mL	6.7 min	.9 ng/mL	1.1 mg/dL	13.2 g/dL	99	Yes	No	No	No	No	No	No	No	No	No	No	Atypical angina	No
M	07/10/1959	Yes	No	No	No	No	No	No	No	No	Never	No	No	No	No	99	99	Normal	99	99	No	99	99	99	99	99	Yes	No	Radial	130 mm[Hg]	50 mL	11.2 min	99	.9 mg/dL	16.1 g/dL	99	Yes	No	No	No	No	No	No	No	No	No	No	Atypical angina	No
F	03/21/1941	Yes	No	No	No	No	No	No	No	No	Never	No	No	No	No	99	99	Abnormal	No	No	No	Yes	No	No	No	No	Yes	No	Radial	140 mm[Hg]	60 mL	1.7 min	99	99	99	99	Yes	No	No	No	No	No	No	No	No	No	No	Non-anginal Chest Pain	No
M	01/01/1965	Yes	Yes	No	No	No	No	No	No	No	Never	No	No	No	No	99	99	Normal	99	99	No	99	99	99	99	99	Yes	No	Radial	140 mm[Hg]	45 mL	4.5 min	4.9 ng/mL	1.1 mg/dL	14.6 g/dL	99	Yes	No	No	No	No	No	No	No	No	No	No	Atypical angina	No
M	06/10/1953	No	No	No	No	No	No	No	No	No	Never	No	No	No	No	99	99	Normal	99	99	99	99	99	99	99	99	Yes	No	Radial	130 mm[Hg]	45 mL	4.5 min	99	.9 mg/dL	16.5 g/dL	99	Yes	No	No	No	No	No	No	No	No	No	No	Atypical angina	No
F	11/21/1972	Yes	No	No	No	No	No	No	No	No	Never	No	No	No	No	99	99	Abnormal	No	No	No	No	No	No	No	No	Yes	No	Radial	130 mm[Hg]	45 mL	4.5 min	20 ng/mL	1.4 mg/dL	12.3 g/dL	99	Yes	No	No	No	No	No	No	No	No	No	No	Atypical angina	No
M	09/07/1969	Yes	Yes	No	No	No	No	No	No	No	Never	No	No	No	No	99	99	Abnormal	No	No	No	No	No	No	No	No	Yes	No	Radial	130 mm[Hg]	40 mL	7.9 min	99	1 mg/dL	99	99	Yes	No	No	No	No	No	No	No	No	No	No	Typical angina	No
F	01/01/1952	Yes	No	No	No	No	No	No	No	No	Never	No	No	No	No	99	99	Abnormal	No	No	No	No	No	No	No	No	Yes	Yes	Radial	125 mm[Hg]	45 mL	4.5 min	33.4 ng/mL	1.2 mg/dL	8.9 g/dL	99	Yes	No	No	No	No	No	No	No	No	No	No	Typical angina	No
F	12/30/1944	Yes	No	No	No	No	No	No	No	No	Never	No	No	No	No	99	99	Abnormal	No	No	No	No	No	No	No	No	Yes	No	Radial	140 mm[Hg]	45 mL	3.5 min	1.5 ng/mL	1.1 mg/dL	15 g/dL	99	Yes	No	No	No	No	No	No	No	No	No	No	Typical angina	No
M	05/06/1988	Yes	No	No	No	No	No	No	No	No	Never	No	No	No	No	99	99	Abnormal	No	No	No	No	No	No	No	No	Yes	No	Radial	135 mm[Hg]	45 mL	5 min	15 ng/mL	.9 mg/dL	99	99	Yes	No	No	No	No	No	No	No	No	No	No	Typical angina	No
M	05/25/1953	Yes	No	No	No	No	Yes	No	No	No	Never	No	No	No	No	99	99	Abnormal	No	No	No	No	No	No	No	No	Yes	No	Radial	141 mm[Hg]	35 mL	5.5 min	1.1 ng/mL	1 mg/dL	15.5 g/dL	99	Yes	No	No	No	No	No	No	No	No	No	No	Typical angina	No
M	05/04/1989	Yes	No	No	No	No	No	No	No	No	Never	No	No	No	No	99	99	Abnormal	No	No	No	No	No	No	No	No	Yes	No	Radial	140 mm[Hg]	35 mL	2.5 min	.6 ng/mL	1.4 mg/dL	12.7 g/dL	99	Yes	No	No	No	No	No	No	No	No	No	No	Typical angina	No
F	07/22/1977	Yes	No	No	No	No	No	No	No	No	Never	No	No	No	No	99	99	Abnormal	No	No	No	No	No	No	No	No	Yes	No	Radial	135 mm[Hg]	45 mL	5 min	1.1 ng/mL	99	13.7 g/dL	99	Yes	No	No	No	No	No	No	No	No	No	No	Typical angina	No
M	05/19/1987	Yes	No	No	No	No	No	No	No	No	Never	No	No	No	No	99	99	Abnormal	No	No	99	No	No	No	No	No	Yes	No	Radial	130 mm[Hg]	55 mL	5 min	1.5 ng/mL	1.1 mg/dL	15 g/dL	99	Yes	No	No	No	No	No	No	No	No	No	No	Typical angina	No
M	05/07/1948	Yes	No	No	No	No	No	No	No	No	Never	No	No	No	No	99	99	Abnormal	No	No	No	No	No	No	No	No	Yes	No	Radial	135 mm[Hg]	35 mL	5 min	15 ng/mL	.9 mg/dL	99	99	Yes	No	No	No	No	No	No	No	No	No	No	Typical angina	No
M	12/20/1988	No	No	No	No	No	No	No	No	No	Never	No	No	No	No	99	99	Abnormal	No	No	99	No	No	No	No	No	Yes	No	Radial	140 mm[Hg]	40 mL	3.5 min	.1 ng/mL	1.1 mg/dL	13.7 g/dL	99	Yes	No	No	No	No	No	No	No	No	No	No	Typical angina	No
F	01/28/1965	Yes	No	No	No	No	No	No	No	No	Never	No	Yes	No	No	99	99	Abnormal	No	No	99	Yes	No	No	No	No	Yes	No	Radial	135 mm[Hg]	40 mL	5 min	55.4 ng/mL	1.4 mg/dL	11.7 g/dL	99	Yes	No	No	No	No	No	No	No	No	No	No	Atypical angina	No
M	05/09/1987	Yes	No	No	No	No	No	No	No	No	Never	No	Yes	No	No	99	99	Abnormal	No	No	99	No	No	No	No	No	Yes	No	Radial	158 mm[Hg]	35 mL	5.2 min	1.2 ng/mL	1.1 mg/dL	11.8 g/dL	99	Yes	No	No	No	No	No	No	No	No	No	No	Typical angina	No
M	11/27/1947	Yes	No	No	No	No	No	No	No	No	Never	No	Yes	No	No	99	99	Abnormal	No	No	99	No	No	No	No	No	Yes	No	Radial	130 mm[Hg]	45 mL	4.5 min	1.4 ng/mL	1.1 mg/dL	11.5 g/dL	99	Yes	No	No	No	No	No	No	No	No	No	No	Atypical angina	No
M	11/17/1955	Yes	Yes	No	No	No	No	No	No	No	Never	No	Yes	No	No	99	99	Abnormal	No	No	No	No	No	No	No	No	Yes	No	Radial	140 mm[Hg]	50 mL	3.2 min	20.4 ng/mL	1.1 mg/dL	15.7 g/dL	99	Yes	No	No	No	No	No	No	No	No	No	No	Typical angina	No
M	10/08/1955	No	No	No	No	No	No	No	No	No	Never	No	No	No	No	99	99	Abnormal	No	No	99	No	No	No	No	No	Yes	No	Radial	140 mm[Hg]	45 mL	5.5 min	6 ng/mL	1.4 mg/dL	13 g/dL	99	Yes	No	No	No	No	No	No	No	No	No	No	Typical angina	No
M	07/28/1958	Yes	No	No	No	No	No	No	No	No	Never	No	Yes	No	No	99	99	Abnormal	No	No	No	No	No	No	No	No	Yes	No	Radial	135 mm[Hg]	40 mL	2 min	4.7 ng/mL	1.1 mg/dL	14 g/dL	99	Yes	No	No	No	No	No	No	No	No	No	No	Typical angina	No
M	05/04/1985	No	No	No	No	No	No	No	No	No	Never	No	No	No	No	99	99	Abnormal	No	No	No	No	No	No	No	No	Yes	No	Radial	130 mm[Hg]	35 mL	5 min	79.1 ng/mL	1 mg/dL	13 g/dL	99	Yes	No	No	No	No	No	No	No	No	No	No	Typical angina	No
M	11/06/1938	No	No	No	No	No	No	No	No	No	Never	No	Yes	No	No	99	99	Abnormal	No	No	No	No	No	No	No	No	Yes	No	Radial	140 mm[Hg]	45 mL	5 min	1.4 ng/mL	.9 mg/dL	99	99	Yes	No	No	No	No	No	No	No	No	No	No	Atypical angina	No
F	01/01/1971	No	No	No	No	No	No	No	No	No	Never	No	No	No	No	99	99	Abnormal	No	No	99	No	No	No	No	No	Yes	No	Radial	150 mm[Hg]	45 mL	5.1 min	99	.6 mg/dL	9.1 g/dL	99	Yes	No	No	No	No	No	No	No	No	No	No	Typical angina	No
M	03/05/1972	Yes	No	No	No	No	No	No	No	No	Never	No	Yes	No	No	99	99	Abnormal	No	No	99	No	No	No	No	No	Yes	No	Radial	135 mm[Hg]	35 mL	2.1 min	99	1.6 mg/dL	12.8 g/dL	99	Yes	No	No	No	No	No	No	No	No	No	No	Atypical angina	No
M	05/04/1995	Yes	No	No	No	No	No	No	No	No	Never	No	No	No	No	99	99	Abnormal	No	No	No	No	No	No	No	No	Yes	No	Radial	120 mm[Hg]	45 mL	4.5 min	99	1 mg/dL	15 g/dL	99	Yes	No	No	No	No	No	No	No	No	No	No	Typical angina	No
M	05/05/1985	No	No	No	No	No	No	No	No	No	Never	No	Yes	No	No	99	99	Abnormal	No	No	99	No	No	No	No	No	Yes	No	Radial	135 mm[Hg]	35 mL	2.1 min	.2 ng/mL	1.2 mg/dL	9.5 g/dL	99	Yes	No	No	No	No	No	No	No	No	No	No	Typical angina	No
M	01/01/1949	Yes	No	No	No	No	No	No	No	No	Never	No	Yes	No	No	99	99	Abnormal	No	No	No	No	No	No	No	No	Yes	No	Radial	120 mm[Hg]	50 mL	7.2 min	.3 ng/mL	1.4 mg/dL	11.4 g/dL	99	Yes	No	No	No	No	No	No	No	No	No	No	Typical angina	No
M	01/14/1938	No	No	No	No	No	No	No	No	No	Never	No	No	No	No	99	99	Abnormal	No	No	No	No	No	No	No	No	Yes	No	Radial	130 mm[Hg]	45 mL	5 min	7.7 ng/mL	1 mg/dL	11 g/dL	99	Yes	No	No	No	No	No	No	No	No	No	No	Typical angina	No
M	05/04/1965	Yes	No	No	No	No	No	No	No	No	Current - Every Day	No	Yes	No	No	99	99	Abnormal	No	No	No	No	No	No	No	No	Yes	No	Radial	145 mm[Hg]	50 mL	4.5 min	4.2 ng/mL	.8 mg/dL	11.5 g/dL	99	Yes	No	No	No	No	No	No	No	No	No	No	Typical angina	No
M	07/03/1966	Yes	No	No	No	No	No	No	No	No	Never	No	Yes	No	No	99	99	Abnormal	No	No	99	No	No	No	No	No	Yes	No	Radial	145 mm[Hg]	45 mL	4 min	.9 ng/mL	.5 mg/dL	10 g/dL	99	Yes	No	No	No	No	No	No	No	No	No	No	Typical angina	No
M	05/13/1951	Yes	No	No	No	No	99	No	No	No	Never	No	Yes	No	No	99	99	Abnormal	No	No	No	No	No	No	No	No	Yes	No	Radial	130 mm[Hg]	45 mL	4.2 min	8 ng/mL	.9 mg/dL	14.9 g/dL	99	Yes	No	No	No	No	No	No	No	No	No	No	Typical angina	No
M	12/01/1974	Yes	No	No	No	No	No	No	No	No	Never	No	Yes	No	No	99	99	Abnormal	No	No	No	No	No	No	No	No	Yes	No	Radial	130 mm[Hg]	45 mL	3.2 min	27.4 ng/mL	2 mg/dL	10.5 g/dL	99	Yes	No	No	No	No	No	No	No	No	No	No	Atypical angina	No
F	10/11/1966	Yes	No	No	No	No	No	No	No	No	Never	No	No	No	No	99	99	Abnormal	No	No	No	Yes	No	No	No	No	Yes	No	Radial	130 mm[Hg]	30 mL	4.4 min	.2 ng/mL	1 mg/dL	14.4 g/dL	99	Yes	No	No	No	No	No	No	No	No	No	No	Atypical angina	No
M	07/09/1962	Yes	No	No	No	No	No	No	No	No	Never	No	Yes	No	No	99	99	Abnormal	No	No	99	No	No	No	No	No	Yes	No	Radial	140 mm[Hg]	50 mL	4.6 min	4 ng/mL	1.5 mg/dL	13.7 g/dL	99	Yes	No	No	No	No	No	No	No	No	No	No	Typical angina	No
F	03/01/1956	No	No	No	No	No	No	No	No	No	Never	No	Yes	No	No	99	99	Abnormal	No	No	No	No	No	No	No	No	Yes	No	Radial	125 mm[Hg]	45 mL	4.5 min	60 ng/mL	1 mg/dL	13.2 g/dL	99	Yes	No	No	No	No	No	No	No	No	No	No	Atypical angina	No
M	11/07/1959	No	No	No	No	No	99	No	No	No	Former	No	No	No	No	99	99	Abnormal	No	No	99	No	No	No	No	No	Yes	No	Radial	130 mm[Hg]	50 mL	6.8 min	.1 ng/mL	.9 mg/dL	12.2 g/dL	99	Yes	No	No	No	No	No	No	No	No	No	No	Atypical angina	No
F	09/23/1970	Yes	No	No	No	No	No	No	No	Yes	Never	No	Yes	No	No	99	99	Abnormal	99	99	No	99	99	99	99	99	Yes	No	Radial	147 mm[Hg]	35 mL	2 min	2.5 ng/mL	1.3 mg/dL	11.4 g/dL	99	Yes	No	No	No	No	No	No	No	No	No	No	Atypical angina	No
F	10/27/1955	Yes	No	No	No	No	No	No	No	No	Never	No	Yes	No	No	99	99	Abnormal	No	No	99	No	No	No	No	No	Yes	No	Radial	147 mm[Hg]	45 mL	5.2 min	99	1.1 mg/dL	12.9 g/dL	99	Yes	No	No	No	No	No	No	No	No	No	No	Typical angina	No
M	01/12/1962	Yes	No	No	No	No	No	No	No	No	Never	No	No	No	No	99	99	Abnormal	No	No	99	No	No	No	No	No	Yes	No	Femoral	120 mm[Hg]	45 mL	5.1 min	99	.8 mg/dL	11.7 g/dL	99	Yes	No	No	No	No	No	No	No	No	No	No	Typical angina	No
M	05/04/1985	No	No	No	No	No	No	No	No	No	Never	No	No	No	No	99	99	Normal	99	99	99	99	99	99	99	99	Yes	No	Radial	130 mm[Hg]	35 mL	5.2 min	99	99	14.1 g/dL	99	Yes	No	No	No	No	No	No	No	No	No	No	Atypical angina	No
M	10/10/1960	No	No	No	No	No	No	No	No	No	Never	No	No	No	No	99	99	Normal	99	99	No	99	99	99	99	99	Yes	No	Radial	130 mm[Hg]	25 mL	5 min	99	.8 mg/dL	99	99	Yes	No	No	No	No	No	No	No	No	No	No	Atypical angina	No
F	08/08/1962	Yes	No	No	No	No	No	No	No	No	Never	No	No	No	No	99	99	Abnormal	No	No	No	No	No	No	No	No	Yes	No	Radial	131 mm[Hg]	45 mL	5 min	99	.9 mg/dL	11.3 g/dL	99	Yes	No	No	No	No	No	No	No	No	No	No	Atypical angina	No
M	10/06/1954	Yes	No	No	No	No	No	No	No	No	Never	No	Yes	No	No	99	99	Abnormal	No	No	99	Yes	No	No	No	No	Yes	No	Radial	135 mm[Hg]	20 mL	2.5 min	99	1.1 mg/dL	12.9 g/dL	99	Yes	No	No	No	No	No	No	No	No	No	No	Typical angina	No
F	04/06/1949	Yes	No	No	No	No	No	No	No	No	Never	No	Yes	No	No	99	99	Abnormal	No	No	No	No	No	No	No	No	Yes	No	Radial	130 mm[Hg]	45 mL	4 min	99	.9 mg/dL	13.3 g/dL	99	Yes	No	No	No	No	No	No	No	No	No	No	Typical angina	No
M	12/23/1953	No	Yes	No	No	No	No	No	No	No	Current - Some Days	No	Yes	No	No	99	99	Abnormal	No	No	No	No	No	No	No	No	Yes	No	Radial	147 mm[Hg]	35 mL	5.2 min	99	1.1 mg/dL	15.4 g/dL	99	Yes	No	No	No	No	No	No	No	No	No	No	Typical angina	No
M	01/23/1956	Yes	No	No	No	No	No	No	No	No	Never	No	No	No	No	99	99	Abnormal	99	99	No	99	99	99	99	99	Yes	No	Radial	135 mm[Hg]	30 mL	5.2 min	99	1.8 mg/dL	99	99	Yes	No	No	No	No	No	No	No	No	No	No	Atypical angina	No
M	04/01/1970	Yes	No	No	No	No	No	No	No	No	Never	No	Yes	No	No	99	99	Abnormal	No	No	No	No	No	No	No	No	Yes	Yes	Radial	130 mm[Hg]	45 mL	4.5 min	99	1 mg/dL	13.1 g/dL	99	Yes	No	No	No	No	No	No	No	No	No	No	Typical angina	No
F	10/04/1940	Yes	No	No	No	No	No	No	No	No	Never	No	Yes	No	No	99	99	Abnormal	No	No	99	No	No	No	No	No	Yes	Yes	Radial	140 mm[Hg]	45 mL	4.5 min	99	1 mg/dL	15 g/dL	99	Yes	No	No	No	No	No	No	No	No	No	No	Typical angina	No
M	02/04/1969	Yes	No	No	No	No	No	No	No	No	Never	No	No	No	No	99	99	Abnormal	No	No	99	No	No	No	No	No	Yes	Yes	Radial	140 mm[Hg]	50 mL	4.5 min	89.4 ng/mL	99	14.5 g/dL	99	Yes	No	No	No	No	No	No	No	No	No	No	Typical angina	No
M	09/25/1990	Yes	No	No	No	No	No	No	No	No	Never	No	Yes	No	No	99	99	Abnormal	No	No	No	No	No	No	No	No	Yes	Yes	Radial	147 mm[Hg]	45 mL	4.5 min	.2 ng/mL	.9 mg/dL	12.6 g/dL	99	Yes	No	No	No	No	No	No	No	No	No	No	Typical angina	No
M	08/20/1973	No	No	No	No	No	No	No	No	No	Never	No	No	No	No	99	99	Abnormal	No	No	No	No	No	No	No	No	Yes	No	Radial	147 mm[Hg]	45 mL	5.2 min	99	.7 mg/dL	10.1 g/dL	99	Yes	No	No	No	No	No	No	No	No	No	No	Atypical angina	No
M	06/26/1960	No	Yes	No	No	No	No	No	No	No	Never	No	No	No	No	99	99	Abnormal	No	No	No	No	No	No	No	No	Yes	No	Radial	120 mm[Hg]	45 mL	4.5 min	99	.9 mg/dL	14.7 g/dL	99	Yes	No	No	No	No	No	No	No	No	No	No	Typical angina	No
M	11/11/1943	Yes	No	No	No	No	No	No	No	No	Never	No	No	No	No	99	99	Abnormal	No	No	No	No	No	No	No	No	Yes	No	Radial	130 mm[Hg]	35 mL	3.2 min	99	1.2 mg/dL	14.3 g/dL	99	Yes	No	No	No	No	No	No	No	No	No	No	Typical angina	No
F	05/07/1966	Yes	No	No	No	No	No	No	No	No	Never	No	Yes	No	No	99	99	Abnormal	No	No	No	No	No	No	No	No	Yes	No	Radial	140 mm[Hg]	55 mL	5 min	99	.9 mg/dL	13.8 g/dL	99	Yes	No	No	No	No	No	No	No	No	No	No	Typical angina	No
M	11/07/1943	No	No	No	No	No	No	No	No	No	Never	No	No	No	No	99	99	Abnormal	No	No	No	No	No	No	No	No	Yes	No	Femoral	119 mm[Hg]	55 mL	7.2 min	99	.7 mg/dL	10.4 g/dL	99	Yes	No	No	No	No	No	No	No	No	No	No	Atypical angina	No
F	11/21/1956	Yes	No	No	No	No	No	No	No	No	Former	No	No	No	No	99	99	Abnormal	No	No	No	No	No	No	No	No	Yes	No	Radial	130 mm[Hg]	35 mL	3.5 min	99	1.5 mg/dL	11.8 g/dL	99	Yes	No	No	No	No	No	No	No	No	No	No	Typical angina	No
M	05/10/1979	No	Yes	No	No	No	No	No	No	No	Current - Every Day	No	No	No	No	99	99	Abnormal	No	No	No	No	No	No	No	No	Yes	No	Radial	140 mm[Hg]	45 mL	5 min	99	.9 mg/dL	14.7 g/dL	99	Yes	No	No	No	No	No	No	No	No	No	No	Atypical angina	No
F	12/15/1959	Yes	No	No	No	No	No	No	No	No	Never	No	Yes	No	No	99	99	Abnormal	No	No	No	Yes	No	No	No	No	Yes	No	Radial	140 mm[Hg]	50 mL	5 min	99	.9 mg/dL	14.6 g/dL	99	Yes	No	No	No	No	No	No	No	No	No	No	Typical angina	No
M	08/07/1978	Yes	No	No	No	No	No	No	No	No	Never	No	Yes	No	No	99	99	Abnormal	No	No	No	No	No	No	No	No	Yes	No	Radial	140 mm[Hg]	45 mL	3 min	99	1.5 mg/dL	11.8 g/dL	99	Yes	No	No	No	No	No	No	No	No	No	No	Typical angina	No
M	06/16/1968	Yes	No	No	No	No	No	No	No	No	Never	No	Yes	No	No	99	99	Abnormal	No	No	No	No	No	No	No	No	Yes	No	Radial	130 mm[Hg]	45 mL	5.2 min	99	.8 mg/dL	13.7 g/dL	99	Yes	No	No	No	No	No	No	No	No	No	No	Typical angina	No
M	05/04/1987	Yes	No	No	No	No	No	No	No	No	Never	No	Yes	No	No	99	99	Abnormal	No	No	No	Yes	No	No	No	No	Yes	No	Radial	145 mm[Hg]	35 mL	2.5 min	99	1.2 mg/dL	12.8 g/dL	99	Yes	No	No	No	No	No	No	No	No	No	No	Typical angina	No
M	02/05/1965	No	Yes	No	No	No	No	No	No	No	Never	No	No	No	No	99	99	Abnormal	No	No	No	No	No	No	No	No	Yes	No	Radial	140 mm[Hg]	45 mL	3.2 min	99	.7 mg/dL	14.2 g/dL	99	Yes	No	No	No	No	No	No	No	No	No	No	Typical angina	No
F	04/17/1958	Yes	No	No	No	No	No	No	No	No	Never	No	Yes	No	No	99	99	Normal	99	99	No	99	99	99	99	99	Yes	No	Radial	123 mm[Hg]	35 mL	4.2 min	99	1.2 mg/dL	13.5 g/dL	99	Yes	No	No	No	No	No	No	No	No	No	No	Typical angina	No
M	04/20/1955	Yes	Yes	No	No	No	No	No	No	No	Never	No	No	No	No	99	99	Abnormal	No	No	No	No	No	No	No	No	Yes	No	Radial	155 mm[Hg]	45 mL	5.2 min	99	1.2 mg/dL	11 g/dL	99	Yes	No	No	No	No	No	No	No	No	No	No	Typical angina	No
M	05/09/1985	Yes	No	No	No	No	No	No	No	No	Never	No	No	No	No	99	99	Abnormal	No	No	No	No	No	No	No	No	Yes	No	Radial	140 mm[Hg]	35 mL	4.5 min	99	.6 mg/dL	12.7 g/dL	99	Yes	No	No	No	No	No	No	No	No	No	No	Non-anginal Chest Pain	No
M	01/01/1965	Yes	No	No	No	No	No	No	No	No	Never	No	Yes	No	No	99	99	Abnormal	No	No	No	No	No	No	No	No	Yes	No	Radial	140 mm[Hg]	45 mL	4.2 min	99	1.1 mg/dL	12.3 g/dL	99	Yes	No	No	No	No	No	No	No	No	No	No	Typical angina	No
F	05/05/1946	No	No	No	No	No	No	No	No	No	Never	No	No	No	No	99	99	Abnormal	No	No	No	No	No	No	No	No	Yes	No	Radial	130 mm[Hg]	45 mL	4.5 min	99	99	13.5 g/dL	99	Yes	No	No	No	No	No	No	No	No	No	No	Typical angina	No
M	10/31/1952	Yes	No	No	No	No	No	No	No	No	Never	No	No	No	No	99	99	Abnormal	No	No	No	No	No	No	No	No	Yes	No	Radial	120 mm[Hg]	35 mL	4.4 min	99	.9 mg/dL	16.7 g/dL	99	Yes	No	No	No	No	No	No	No	No	No	No	Typical angina	No
F	09/13/1937	Yes	No	No	No	No	No	No	No	No	Never	No	No	No	No	99	99	Normal	99	99	No	99	99	99	99	99	Yes	No	Radial	130 mm[Hg]	45 mL	5.5 min	99	1.5 mg/dL	13.8 g/dL	99	Yes	No	No	No	No	No	No	No	No	No	No	Non-anginal Chest Pain	No
M	05/27/1959	No	Yes	No	No	No	No	No	No	No	Never	No	No	No	No	99	99	Abnormal	No	No	No	No	No	No	No	No	Yes	No	Radial	140 mm[Hg]	45 mL	3.5 min	99	99	14.6 g/dL	99	Yes	No	No	No	No	No	No	No	No	No	No	Asymptomatic	No
F	12/23/1978	Yes	No	No	No	No	No	No	No	No	Never	No	No	No	No	99	99	Abnormal	No	No	No	No	No	No	No	No	Yes	No	Radial	120 mm[Hg]	45 mL	5 min	99	.7 mg/dL	8.2 g/dL	99	Yes	No	No	No	No	No	No	No	No	No	No	Typical angina	No
M	01/01/1961	No	No	No	No	No	No	No	No	No	Never	No	No	No	No	99	99	Normal	99	99	No	99	99	99	99	99	Yes	No	Radial	140 mm[Hg]	35 mL	4.4 min	99	.9 mg/dL	10.8 g/dL	99	Yes	No	No	No	No	No	No	No	No	No	No	Atypical angina	No
M	12/29/1966	No	No	No	No	No	No	No	No	No	Never	No	No	No	No	99	99	Abnormal	No	No	99	No	No	No	No	No	Yes	No	Radial	130 mm[Hg]	40 mL	5.5 min	99	99	10.8 g/dL	99	Yes	No	No	No	No	No	No	No	No	No	No	Atypical angina	No
F	01/01/1945	Yes	No	No	No	No	No	No	No	No	Never	No	No	No	No	99	99	Abnormal	No	No	99	No	No	No	No	No	Yes	No	Radial	150 mm[Hg]	45 mL	4.5 min	99	1.4 mg/dL	13.1 g/dL	99	Yes	No	No	No	No	No	No	No	No	No	No	Typical angina	No
M	11/25/1974	Yes	No	No	No	No	No	No	No	No	Never	No	No	No	No	99	99	Abnormal	No	No	No	No	No	No	No	No	Yes	No	Femoral	145 mm[Hg]	45 mL	3.5 min	99	.7 mg/dL	13.1 g/dL	99	Yes	No	No	No	No	No	No	No	No	No	No	Atypical angina	No
M	02/18/1968	Yes	No	No	No	No	No	No	No	No	Never	No	No	No	No	99	99	Abnormal	No	No	No	No	No	No	No	No	Yes	No	Radial	130 mm[Hg]	35 mL	1.7 min	99	1 mg/dL	13 g/dL	99	Yes	No	No	No	No	No	No	No	No	No	No	Typical angina	No
F	08/09/1989	Yes	No	No	No	No	No	No	No	No	Never	No	Yes	No	No	99	99	Abnormal	No	No	No	No	No	No	No	No	Yes	No	Radial	130 mm[Hg]	40 mL	3.2 min	99	1.1 mg/dL	12.8 g/dL	99	Yes	No	No	No	No	No	No	No	No	No	No	Typical angina	No
M	08/30/1965	Yes	No	No	No	No	No	No	No	No	Never	No	No	No	No	99	99	Abnormal	No	No	No	No	No	No	No	No	Yes	No	Radial	135 mm[Hg]	30 mL	3.2 min	99	2.7 mg/dL	14.9 g/dL	99	Yes	No	No	No	No	No	No	No	No	No	No	Atypical angina	No
M	08/01/1954	Yes	No	No	No	No	No	No	No	No	Never	No	Yes	No	No	99	99	Abnormal	No	No	No	No	No	No	No	No	Yes	Yes	Femoral	130 mm[Hg]	45 mL	4 min	55.3 ng/mL	99	99	99	Yes	No	No	No	No	No	No	No	No	No	No	Atypical angina	No
M	12/03/1954	No	No	No	No	No	No	No	No	No	Never	No	Yes	No	No	99	99	Abnormal	No	No	No	No	No	No	No	No	Yes	Yes	Radial	120 mm[Hg]	45 mL	5.2 min	.4 ng/mL	.9 mg/dL	11.6 g/dL	99	Yes	No	No	No	No	No	No	No	No	No	No	Atypical angina	No
M	07/10/1963	No	No	No	No	No	No	No	No	No	Never	No	No	No	No	99	99	Abnormal	No	No	99	No	No	No	No	No	Yes	Yes	Radial	130 mm[Hg]	45 mL	4 min	.5 ng/mL	1.1 mg/dL	13.6 g/dL	99	Yes	No	No	No	No	No	No	No	No	No	No	Typical angina	No
M	04/06/1979	Yes	Yes	No	No	No	No	No	No	No	Never	No	No	No	No	99	99	Abnormal	No	No	No	No	No	No	No	No	Yes	Yes	Femoral	120 mm[Hg]	50 mL	5.5 min	4.5 ng/mL	.9 mg/dL	16 g/dL	99	Yes	No	No	No	No	No	No	No	No	No	No	Typical angina	No
M	12/08/1977	Yes	No	No	No	No	No	No	No	No	Never	No	No	No	No	99	99	Abnormal	No	No	No	No	No	No	No	No	Yes	Yes	Radial	120 mm[Hg]	50 mL	5.5 min	.1 ng/mL	1 mg/dL	14.3 g/dL	99	Yes	No	No	No	No	No	No	No	No	No	No	Typical angina	No
M	03/03/1967	No	No	No	No	No	No	No	No	No	Never	No	No	No	No	99	99	Abnormal	No	No	No	No	No	No	No	No	Yes	Yes	Radial	120 mm[Hg]	45 mL	3.2 min	.4 ng/mL	.9 mg/dL	15.8 g/dL	99	Yes	No	No	No	No	No	No	No	No	No	No	Atypical angina	No
M	07/23/1953	Yes	No	No	No	No	No	No	No	No	Never	No	No	No	No	99	99	Abnormal	No	No	No	No	No	No	No	No	Yes	Yes	Radial	141 mm[Hg]	55 mL	4.5 min	1 ng/mL	1.5 mg/dL	11.1 g/dL	99	Yes	No	No	No	No	No	No	No	No	No	No	Typical angina	No
M	08/15/1976	No	No	No	No	No	No	No	No	No	Never	No	No	No	No	99	99	Abnormal	No	No	99	No	No	No	No	No	Yes	Yes	Femoral	147 mm[Hg]	45 mL	5.2 min	.7 ng/mL	.9 mg/dL	15.2 g/dL	99	Yes	No	No	No	No	No	No	No	No	No	No	Typical angina	No
F	05/05/1986	Yes	No	No	No	No	No	No	No	No	Never	No	Yes	No	No	99	99	Abnormal	No	No	No	No	No	No	No	No	Yes	Yes	Radial	130 mm[Hg]	45 mL	5.6 min	.2 ng/mL	1 mg/dL	12.6 g/dL	99	Yes	No	No	No	No	No	No	No	No	No	No	Typical angina	No
F	10/11/1952	No	No	No	No	No	No	No	No	No	Never	No	No	No	No	99	99	Abnormal	No	No	99	No	No	No	No	No	Yes	Yes	Radial	130 mm[Hg]	45 mL	5.5 min	.7 ng/mL	1.1 mg/dL	14.3 g/dL	99	Yes	No	No	No	No	No	No	No	No	No	No	Typical angina	No
M	05/01/1952	No	No	No	No	No	No	No	No	No	Never	No	No	No	No	99	99	Abnormal	No	No	No	No	No	No	No	No	Yes	Yes	Radial	130 mm[Hg]	130 mL	4.5 min	5.6 ng/mL	1.1 mg/dL	11.8 g/dL	99	Yes	No	No	No	No	No	No	No	No	No	No	Typical angina	No
M	10/29/1935	No	Yes	No	No	No	No	No	No	No	Current - Every Day	No	Yes	No	No	99	99	Abnormal	No	No	No	No	No	No	No	No	Yes	Yes	Radial	134 mm[Hg]	45 mL	5.1 min	14.3 ng/mL	.8 mg/dL	12.6 g/dL	99	Yes	No	No	No	No	No	No	No	No	No	No	Typical angina	No
M	05/09/1978	Yes	Yes	No	No	No	No	No	No	No	Never	No	Yes	No	No	99	99	Abnormal	No	No	No	No	No	No	No	No	Yes	Yes	Radial	135 mm[Hg]	45 mL	4.5 min	.3 ng/mL	1.1 mg/dL	14.9 g/dL	99	Yes	No	No	No	No	No	No	No	No	No	No	Atypical angina	No
F	06/07/1970	Yes	No	No	No	No	No	No	No	No	Never	No	Yes	No	No	99	99	Abnormal	No	No	No	No	No	No	No	No	Yes	Yes	Radial	130 mm[Hg]	45 mL	3.2 min	.1 ng/mL	.7 mg/dL	9.7 g/dL	99	Yes	No	No	No	No	No	No	No	No	No	No	Typical angina	No
M	02/01/1949	Yes	No	No	No	No	No	No	No	No	Never	No	No	No	No	99	99	Abnormal	No	No	No	No	No	No	No	No	Yes	No	Radial	135 mm[Hg]	55 mL	4.5 min	20.9 ng/mL	1.5 mg/dL	12.3 g/dL	99	Yes	No	No	No	No	No	No	No	No	No	No	Typical angina	No
M	01/27/1952	Yes	No	No	No	No	No	No	No	No	Current - Every Day	No	No	No	No	99	99	Abnormal	No	No	99	No	No	No	No	No	Yes	Yes	Radial	130 mm[Hg]	45 mL	4.5 min	43.9 ng/mL	1 mg/dL	12.9 g/dL	99	Yes	No	No	No	No	No	No	No	No	No	No	Typical angina	No
M	05/04/1985	Yes	Yes	No	No	No	99	No	No	No	Never	No	No	No	No	99	99	Abnormal	No	No	99	No	No	No	No	No	Yes	Yes	Radial	120 mm[Hg]	45 mL	3.2 min	4.9 ng/mL	1.1 mg/dL	15 g/dL	99	Yes	No	No	No	No	No	No	No	No	No	No	Typical angina	No
M	03/05/1955	No	No	No	No	No	No	No	No	No	Never	No	Yes	No	No	99	99	Abnormal	No	No	No	No	No	No	No	No	Yes	Yes	Radial	130 mm[Hg]	50 mL	4.5 min	.2 ng/mL	1.5 mg/dL	12 g/dL	99	Yes	No	No	No	No	No	No	No	No	No	No	Typical angina	No
F	08/01/1970	Yes	No	No	No	No	No	No	No	No	Never	No	Yes	No	No	99	99	Abnormal	No	No	No	No	No	No	No	No	Yes	Yes	Radial	130 mm[Hg]	35 mL	4 min	1 ng/mL	.9 mg/dL	15.6 g/dL	99	Yes	No	No	No	No	No	No	No	No	No	No	Typical angina	No
M	04/01/1956	No	No	No	No	No	No	No	No	No	Never	No	No	No	No	99	99	Normal	99	99	99	99	99	99	99	99	Yes	No	Radial	120 mm[Hg]	30 mL	4.5 min	99	1.1 mg/dL	14.1 g/dL	99	Yes	No	No	No	No	No	No	No	No	No	No	Atypical angina	No
M	07/04/1979	Yes	No	No	No	No	No	No	No	No	Never	No	Yes	No	No	99	99	Abnormal	No	No	99	No	No	No	No	No	Yes	Yes	Radial	120 mm[Hg]	35 mL	4 min	99	1.6 mg/dL	99	99	Yes	No	No	No	No	No	No	No	No	No	No	Typical angina	No
M	01/01/1955	Yes	No	No	No	No	No	No	No	No	Never	No	Yes	No	No	99	99	Abnormal	No	No	99	No	No	No	No	No	Yes	No	Radial	130 mm[Hg]	40 mL	3.4 min	99	.8 mg/dL	13.2 g/dL	99	Yes	No	No	No	No	No	No	No	No	No	No	Typical angina	No
M	03/22/1960	Yes	No	No	No	No	No	No	No	No	Never	No	Yes	No	No	99	99	Abnormal	No	No	No	No	No	No	No	No	Yes	Yes	Radial	135 mm[Hg]	35 mL	4.5 min	99	1.1 mg/dL	16.3 g/dL	99	Yes	No	No	No	No	No	No	No	No	No	No	Typical angina	No
M	03/03/1965	Yes	No	No	No	No	No	No	No	No	Never	No	No	No	No	99	99	Abnormal	No	No	99	No	No	No	No	No	Yes	No	Radial	120 mm[Hg]	35 mL	4.1 min	99	1.2 mg/dL	9.6 g/dL	99	Yes	No	No	No	No	No	No	No	No	No	No	Typical angina	No
M	05/05/1975	Yes	No	No	No	No	No	No	No	No	Never	No	No	No	No	99	99	Abnormal	No	No	99	No	No	No	No	No	Yes	No	Radial	130 mm[Hg]	45 mL	2.5 min	99	1.2 mg/dL	12.3 g/dL	99	Yes	No	No	No	No	No	No	No	No	No	No	Typical angina	No
F	07/08/1971	No	No	No	No	No	No	No	No	No	Never	No	No	No	No	99	99	Abnormal	No	No	99	No	No	No	No	No	Yes	No	Radial	130 mm[Hg]	30 mL	2.4 min	99	.7 mg/dL	10 g/dL	99	Yes	No	No	No	No	No	No	No	No	No	No	Typical angina	No
M	08/04/1979	Yes	No	No	No	No	No	No	No	No	Never	No	No	No	No	99	99	Abnormal	No	No	No	Yes	No	No	No	No	Yes	Yes	Radial	130 mm[Hg]	25 mL	3 min	39.4 ng/mL	1.6 mg/dL	14.7 g/dL	99	Yes	No	No	No	No	No	No	No	No	No	No	Typical angina	No
M	02/08/1967	Yes	No	No	No	No	No	No	No	No	Never	No	No	No	No	99	99	Abnormal	No	No	99	No	No	No	No	No	Yes	Yes	Radial	125 mm[Hg]	45 mL	4.4 min	99	.7 mg/dL	99	99	Yes	No	No	No	No	No	No	No	No	No	No	Typical angina	No
F	03/09/1968	No	No	No	No	No	No	No	No	No	Never	No	No	No	No	99	99	Abnormal	No	No	No	No	No	No	No	No	Yes	Yes	Radial	116 mm[Hg]	25 mL	2.5 min	.1 ng/mL	1.3 mg/dL	13.3 g/dL	99	Yes	No	No	No	No	No	No	No	No	No	No	Typical angina	No
M	01/26/1940	Yes	No	No	No	No	No	No	No	No	Never	No	Yes	No	No	99	99	Abnormal	No	No	No	No	No	No	No	No	Yes	Yes	Radial	130 mm[Hg]	180 mL	5 min	99	.6 mg/dL	11.2 g/dL	99	Yes	No	No	No	No	No	No	No	No	No	No	Typical angina	No
M	06/11/1966	No	Yes	No	No	No	No	No	No	No	Never	No	No	No	No	99	99	Abnormal	No	No	99	No	No	No	No	No	Yes	Yes	Radial	110 mm[Hg]	35 mL	5 min	99	.7 mg/dL	99	99	Yes	No	No	No	No	No	No	No	No	No	No	Typical angina	No
M	02/12/1955	Yes	No	No	No	No	No	No	No	No	Never	No	Yes	No	No	99	99	Abnormal	No	No	No	No	No	No	No	No	Yes	No	Radial	135 mm[Hg]	60 mL	2.3 min	99	.7 mg/dL	8.9 g/dL	99	No	No	No	No	No	No	No	No	No	No	No	Non-anginal Chest Pain	No
F	03/05/1959	Yes	No	No	No	No	No	No	No	No	Never	No	Yes	No	No	99	99	Abnormal	No	No	No	No	No	No	No	No	Yes	No	Radial	130 mm[Hg]	35 mL	5 min	99	.7 mg/dL	13.3 g/dL	99	Yes	No	No	No	No	No	No	No	No	No	No	Typical angina	No
M	05/08/1987	Yes	No	No	No	No	No	No	No	No	Never	No	Yes	No	No	99	99	Abnormal	No	No	No	No	No	No	No	No	Yes	No	Radial	135 mm[Hg]	45 mL	3 min	99	.9 mg/dL	14.8 g/dL	99	Yes	No	No	No	No	No	No	No	No	No	No	Typical angina	No
M	12/12/1951	Yes	No	No	No	No	No	No	No	No	Never	No	No	No	No	99	99	Abnormal	No	No	No	No	No	No	No	No	Yes	No	Radial	130 mm[Hg]	45 mL	5.2 min	99	.7 mg/dL	12.9 g/dL	99	Yes	No	No	No	No	No	No	No	No	No	No	Typical angina	No
F	10/08/1953	Yes	No	No	No	No	No	No	No	No	Never	No	Yes	No	No	99	99	Abnormal	No	No	No	No	No	No	No	No	Yes	Yes	Radial	133 mm[Hg]	45 mL	2 min	99	.8 mg/dL	10.7 g/dL	99	No	No	No	Yes	No	No	No	No	No	No	No	Typical angina	No
M	06/01/1956	Yes	Yes	No	No	No	No	No	No	No	Never	No	No	No	No	99	99	Abnormal	No	No	No	No	No	No	No	No	Yes	Yes	Radial	178 mm[Hg]	40 mL	2.3 min	99	1 mg/dL	99	99	No	No	No	Yes	No	No	No	No	No	No	No	Typical angina	No
F	04/04/1981	No	No	No	No	No	No	No	No	No	Never	No	Yes	No	No	99	99	Abnormal	No	No	99	No	No	No	No	No	Yes	No	Radial	130 mm[Hg]	45 mL	5.5 min	99	.7 mg/dL	15.3 g/dL	99	Yes	No	No	No	No	No	No	No	No	No	No	Typical angina	No
F	10/16/1975	Yes	No	No	No	No	No	No	No	No	Never	No	No	No	No	99	99	Abnormal	No	No	No	No	No	No	No	No	Yes	No	Radial	130 mm[Hg]	25 mL	2 min	99	1.2 mg/dL	13.6 g/dL	99	Yes	No	No	No	No	No	No	No	No	No	No	Atypical angina	No
M	01/12/1959	No	No	No	No	No	No	No	No	No	Never	No	No	No	No	99	99	Normal	99	99	No	99	99	99	99	99	Yes	No	Radial	130 mm[Hg]	35 mL	2.5 min	99	.1 mg/dL	13.1 g/dL	99	Yes	No	No	No	No	No	No	No	No	No	No	Non-anginal Chest Pain	No
F	02/25/1962	No	No	No	No	No	No	No	No	No	Never	No	No	No	No	99	99	Abnormal	No	No	No	No	No	No	No	No	Yes	Yes	Radial	115 mm[Hg]	50 mL	5 min	99	.9 mg/dL	99	99	Yes	No	No	No	No	No	No	No	No	No	No	Typical angina	No
M	05/09/1959	No	No	No	No	No	No	No	No	No	Never	No	No	No	No	99	99	Abnormal	No	No	No	No	No	No	No	No	Yes	No	Radial	130 mm[Hg]	45 mL	5.5 min	99	.2 mg/dL	11.3 g/dL	99	Yes	No	No	No	No	No	No	No	No	No	No	Non-anginal Chest Pain	No
M	03/30/1966	Yes	No	No	No	No	No	No	No	No	Current - Every Day	No	No	No	No	99	99	Abnormal	No	No	No	No	No	No	No	No	Yes	No	Radial	130 mm[Hg]	45 mL	5 min	2.5 ng/mL	.9 mg/dL	99	99	Yes	No	No	No	No	No	No	No	No	No	No	Typical angina	No
M	12/01/1977	Yes	No	No	No	No	No	No	No	No	Never	No	Yes	No	No	99	99	Abnormal	No	No	No	No	No	No	No	No	Yes	No	Radial	145 mm[Hg]	35 mL	4 min	.3 ng/mL	1.6 mg/dL	12.3 g/dL	99	Yes	No	No	No	No	No	No	No	No	No	No	Typical angina	No
M	07/08/1960	No	Yes	No	No	No	No	No	No	No	Never	No	Yes	No	No	99	99	Abnormal	No	No	No	No	No	No	No	No	Yes	Yes	Radial	140 mm[Hg]	45 mL	4.4 min	2.3 ng/mL	.8 mg/dL	13 g/dL	99	Yes	No	No	No	No	No	No	No	No	No	No	Typical angina	No
F	11/15/1973	No	Yes	No	No	No	Yes	No	No	No	Never	No	Yes	No	No	99	99	Abnormal	No	No	No	Yes	No	No	No	No	Yes	Yes	Femoral	140 mm[Hg]	45 mL	3 min	99	1.2 mg/dL	12.8 g/dL	99	Yes	No	No	No	No	No	No	No	No	No	No	Typical angina	No
M	09/09/1955	Yes	No	No	No	No	No	No	No	No	Never	No	Yes	No	No	99	99	Abnormal	No	No	No	No	No	No	No	No	Yes	Yes	Radial	125 mm[Hg]	45 mL	4.4 min	99	1.4 mg/dL	15.8 g/dL	99	No	Yes	No	No	No	No	No	No	No	No	No	Typical angina	No
M	05/12/1945	Yes	No	No	No	No	No	No	No	No	Never	No	No	No	No	99	99	Abnormal	No	No	No	No	No	No	No	No	Yes	Yes	Radial	130 mm[Hg]	45 mL	4.4 min	99	.1 mg/dL	99	99	Yes	No	No	No	No	No	No	No	No	No	No	Typical angina	No
M	02/07/1986	Yes	No	No	No	No	No	No	No	No	Current - Every Day	No	Yes	No	No	99	99	Abnormal	No	No	No	No	No	No	No	No	Yes	Yes	Radial	130 mm[Hg]	50 mL	4.5 min	.3 ng/mL	1 mg/dL	10.3 g/dL	99	Yes	No	No	No	No	No	No	No	No	No	No	Typical angina	No
F	05/09/1976	Yes	No	No	No	No	No	No	No	No	Current - Every Day	No	No	No	No	99	99	Abnormal	No	No	No	No	No	No	No	No	Yes	No	Radial	120 mm[Hg]	45 mL	5.2 min	.3 ng/mL	1.1 mg/dL	15.1 g/dL	99	Yes	No	No	No	No	No	No	No	No	No	No	Typical angina	No
F	03/11/1941	Yes	No	No	No	No	No	No	No	No	Never	No	No	No	No	99	99	Abnormal	No	No	No	No	No	No	No	No	Yes	Yes	Radial	130 mm[Hg]	45 mL	4 min	2 ng/mL	.9 mg/dL	10.9 g/dL	99	Yes	No	No	No	No	No	No	No	No	No	No	Typical angina	No
M	07/08/1953	No	No	No	No	No	No	No	No	No	Never	No	Yes	No	No	99	99	Abnormal	No	No	No	No	No	No	No	No	Yes	Yes	Radial	140 mm[Hg]	45 mL	4.5 min	99	1.1 mg/dL	14.7 g/dL	99	Yes	No	No	No	No	No	No	No	No	No	No	Typical angina	No
M	01/01/1968	Yes	No	No	No	No	99	No	No	No	Never	No	No	No	No	99	99	Abnormal	No	No	No	No	No	No	No	No	Yes	Yes	Femoral	135 mm[Hg]	55 mL	4.5 min	.5 ng/mL	1.8 mg/dL	15.3 g/dL	99	Yes	No	No	No	No	No	No	No	No	No	No	Typical angina	No
F	05/06/1970	No	No	No	No	No	No	No	No	No	Never	No	No	No	No	99	99	Abnormal	No	No	99	Yes	No	No	No	No	Yes	Yes	Radial	130 mm[Hg]	95 mL	4.5 min	.3 ng/mL	.9 mg/dL	11.6 g/dL	99	Yes	No	No	No	No	No	No	No	No	No	No	Typical angina	No
F	06/16/1964	No	No	No	No	No	No	No	No	No	Never	No	No	No	No	99	99	Abnormal	No	No	No	No	No	No	No	No	Yes	Yes	Radial	130 mm[Hg]	45 mL	5.5 min	99	.5 mg/dL	99	99	Yes	No	No	No	No	No	No	No	No	No	No	Typical angina	No
M	03/11/1984	No	No	No	No	No	No	No	No	No	Never	No	No	No	No	99	99	Abnormal	No	No	99	Yes	No	No	No	No	Yes	Yes	Radial	140 mm[Hg]	35 mL	4.4 min	9.5 ng/mL	1.1 mg/dL	12.9 g/dL	99	Yes	No	No	No	No	No	No	No	No	No	No	Typical angina	No
M	05/09/1982	No	No	No	No	No	No	No	No	No	Current - Every Day	No	No	No	No	99	99	Abnormal	No	No	No	No	No	No	No	No	Yes	Yes	Radial	140 mm[Hg]	55 mL	4.5 min	3.7 ng/mL	.9 mg/dL	15.4 g/dL	99	Yes	No	No	No	No	No	No	No	No	No	No	Typical angina	No
M	05/04/1986	Yes	No	No	No	No	No	No	No	No	Never	No	Yes	No	No	99	99	Abnormal	No	No	99	No	No	No	No	No	Yes	Yes	Radial	130 mm[Hg]	45 mL	4 min	1 ng/mL	.9 mg/dL	13.7 g/dL	99	Yes	No	No	No	No	No	No	No	No	No	No	Typical angina	No
M	09/06/1950	Yes	No	No	No	No	No	No	No	No	Never	No	Yes	No	No	99	99	Abnormal	No	No	No	No	No	No	No	No	Yes	Yes	Radial	130 mm[Hg]	45 mL	4.4 min	8.7 ng/mL	.7 mg/dL	14.5 g/dL	99	Yes	No	No	No	No	No	No	No	No	No	No	Typical angina	No
M	01/01/1957	Yes	No	No	No	No	No	No	No	No	Never	No	No	No	No	99	99	Abnormal	No	No	No	No	No	No	No	No	Yes	Yes	Radial	140 mm[Hg]	45 mL	5 min	99	1.3 mg/dL	99	99	Yes	No	No	No	No	No	No	No	No	No	No	Typical angina	No
F	12/14/1980	Yes	No	No	No	No	No	No	No	No	Never	No	Yes	No	No	99	99	Abnormal	No	No	No	No	No	No	No	No	Yes	No	Radial	130 mm[Hg]	40 mL	3.4 min	99	1.1 mg/dL	12.7 g/dL	99	No	No	Yes	No	No	No	No	No	No	No	No	Atypical angina	No
M	10/31/1964	Yes	No	Yes	No	No	No	No	No	No	Never	No	Yes	No	No	99	99	Abnormal	No	No	No	No	No	No	No	No	Yes	No	Femoral	170 mm[Hg]	30 mL	3.2 min	1 ng/mL	4.8 mg/dL	9.8 g/dL	99	No	No	No	Yes	No	No	No	No	No	No	No	Typical angina	No
M	03/06/1946	Yes	No	No	No	No	No	No	No	No	Never	No	Yes	No	No	99	99	Abnormal	No	No	99	No	No	No	No	No	Yes	Yes	Femoral	170 mm[Hg]	35 mL	5.5 min	4.6 ng/mL	.9 mg/dL	99	99	Yes	No	No	No	No	No	No	No	No	No	No	Typical angina	No
M	12/06/1988	Yes	Yes	No	No	No	No	No	No	No	Never	No	Yes	No	Yes	Class II	99	Normal	99	99	No	99	99	99	99	99	Yes	No	Radial	160 mm[Hg]	120 mL	7.8 min	99	.7 mg/dL	12.4 g/dL	99	No	No	No	No	No	No	Yes	No	No	No	No	Typical angina	No
M	07/01/1955	Yes	Yes	Yes	No	No	Yes	No	No	No	Never	No	Yes	No	Yes	Class II	99	Abnormal	No	No	No	No	No	No	No	No	Yes	No	Radial	130 mm[Hg]	50 mL	4 min	99	1.3 mg/dL	11.5 g/dL	99	Yes	No	No	No	No	No	No	No	No	No	No	Typical angina	No
F	03/29/1946	No	No	No	No	No	No	No	No	No	Never	No	No	No	No	99	99	Uninterpretable	99	99	99	99	99	99	99	99	Yes	No	Femoral	140 mm[Hg]	30 mL	2.5 min	99	.9 mg/dL	13.2 g/dL	99	No	No	Yes	No	No	No	No	No	No	No	No	Atypical angina	No
F	08/05/1974	Yes	Yes	No	No	No	Yes	No	No	No	Never	No	No	No	No	99	99	Abnormal	No	No	99	No	No	No	No	No	Yes	Yes	Radial	166 mm[Hg]	40 mL	2.8 min	99	1 mg/dL	15.2 g/dL	99	Yes	No	No	No	No	No	No	No	No	No	No	Typical angina	No
F	12/16/1955	Yes	No	No	No	No	No	No	No	No	Never	No	Yes	No	No	99	99	Abnormal	No	No	No	No	No	No	No	No	Yes	No	Radial	135 mm[Hg]	30 mL	7 min	99	.7 mg/dL	99	99	No	No	No	No	No	No	No	Yes	No	No	No	Asymptomatic	No
M	05/08/1979	No	No	No	No	No	Yes	No	No	No	Never	No	No	No	No	99	99	Abnormal	No	No	99	No	No	No	No	No	Yes	No	Femoral	130 mm[Hg]	40 mL	3.2 min	.1 ng/mL	.6 mg/dL	9.1 g/dL	99	No	Yes	No	No	No	No	No	No	No	No	No	Typical angina	No
M	08/06/1972	No	No	No	No	No	No	No	No	No	Never	No	No	No	No	99	99	Abnormal	No	No	99	No	No	No	No	No	Yes	Yes	Radial	130 mm[Hg]	50 mL	5.5 min	99	1 mg/dL	11.1 g/dL	99	Yes	No	No	No	No	No	No	No	No	No	No	Typical angina	No
M	05/04/1970	No	No	No	No	No	Yes	No	No	No	Never	No	No	No	No	99	99	Abnormal	No	No	No	No	No	No	No	No	Yes	Yes	Radial	145 mm[Hg]	35 mL	5 min	99	1.2 mg/dL	12.5 g/dL	99	Yes	No	No	No	No	No	No	No	No	No	No	Typical angina	No
M	05/04/1985	Yes	No	No	No	No	No	No	No	No	Never	No	No	No	No	99	99	Abnormal	No	No	No	No	No	No	No	No	Yes	Yes	Radial	145 mm[Hg]	45 mL	5 min	99	1.2 mg/dL	14.8 g/dL	99	Yes	No	No	No	No	No	No	No	No	No	No	Typical angina	No
F	09/07/1965	No	Yes	No	No	No	No	No	No	No	Never	No	Yes	No	No	99	99	Normal	99	99	No	99	99	99	99	99	Yes	No	Radial	114 mm[Hg]	30 mL	4.5 min	99	.6 mg/dL	13.2 g/dL	99	Yes	No	No	No	No	No	No	No	No	No	No	Asymptomatic	No
F	01/08/1943	Yes	No	No	No	No	No	No	No	No	Never	No	Yes	No	No	99	99	Abnormal	No	No	99	Yes	No	No	No	No	Yes	No	Radial	135 mm[Hg]	35 mL	5 min	3 ng/mL	.9 mg/dL	9.9 g/dL	99	Yes	No	No	No	No	No	No	No	No	No	No	Typical angina	No
M	08/28/1957	Yes	No	No	No	No	Yes	No	No	Yes	Never	No	Yes	No	No	99	99	Abnormal	No	No	No	No	No	No	No	No	Yes	Yes	Radial	140 mm[Hg]	35 mL	5.5 min	99	99	12.7 g/dL	99	Yes	No	No	No	No	No	No	No	No	No	No	Typical angina	No
F	12/13/1950	Yes	No	No	No	No	No	No	No	No	Never	No	Yes	No	No	99	99	Abnormal	No	No	99	No	No	No	No	No	Yes	No	Radial	130 mm[Hg]	45 mL	4 min	99	.8 mg/dL	13.3 g/dL	99	Yes	No	No	No	No	No	No	No	No	No	No	Typical angina	No
M	05/05/1987	Yes	No	No	No	No	No	No	No	No	Never	No	No	No	No	99	99	Abnormal	No	No	No	No	No	No	No	No	Yes	No	Radial	145 mm[Hg]	45 mL	5 min	99	.8 mg/dL	13.8 g/dL	99	Yes	No	No	No	No	No	No	No	No	No	No	Typical angina	No
M	05/15/1982	Yes	No	No	No	No	No	No	No	No	Never	No	No	No	No	99	99	Normal	99	99	No	99	99	99	99	99	Yes	No	Radial	145 mm[Hg]	35 mL	5.7 min	99	1 mg/dL	13.4 g/dL	99	Yes	No	No	No	No	No	No	No	No	No	No	Asymptomatic	No
M	01/02/1975	Yes	No	No	No	No	No	No	No	No	Never	No	No	No	No	99	99	Abnormal	No	No	No	No	No	No	No	No	Yes	Yes	Radial	140 mm[Hg]	35 mL	4.5 min	99	3.3 mg/dL	9.1 g/dL	99	Yes	No	No	No	No	No	No	No	No	No	No	Typical angina	No
F	11/23/1970	Yes	No	No	No	No	No	No	No	No	Current - Every Day	No	No	No	No	99	99	Normal	99	99	No	99	99	99	99	99	Yes	No	Radial	145 mm[Hg]	25 mL	2.5 min	99	1.1 mg/dL	15.3 g/dL	99	Yes	No	No	No	No	No	No	No	No	No	No	Atypical angina	No
F	07/04/1960	Yes	No	No	No	No	Yes	No	No	No	Never	No	Yes	No	No	99	99	Abnormal	No	No	No	No	No	No	No	No	Yes	No	Radial	145 mm[Hg]	35 mL	4.5 min	99	1.1 mg/dL	99	99	Yes	No	No	No	No	No	No	No	No	No	No	Typical angina	No
F	07/07/1959	Yes	No	No	No	No	No	No	No	No	Never	No	Yes	No	No	99	99	Abnormal	No	No	No	No	No	No	No	No	Yes	No	Radial	135 mm[Hg]	35 mL	4 min	99	1.2 mg/dL	99	99	Yes	No	No	No	No	No	No	No	No	No	No	Atypical angina	No
M	02/11/1983	No	No	No	No	No	No	No	No	No	Never	No	No	No	No	99	99	Abnormal	No	No	No	No	No	No	No	No	Yes	No	Radial	145 mm[Hg]	45 mL	3.2 min	99	99	99	99	Yes	No	No	No	No	No	No	No	No	No	No	Typical angina	No
F	05/09/1967	Yes	No	No	No	No	No	No	No	No	Never	No	Yes	No	No	99	99	Abnormal	No	No	No	No	No	No	No	No	Yes	Yes	Radial	130 mm[Hg]	45 mL	3.2 min	.9 ng/mL	1.1 mg/dL	13.8 g/dL	99	Yes	No	No	No	No	No	No	No	No	No	No	Typical angina	No
M	07/21/1961	No	No	No	No	No	No	No	No	No	Never	No	No	No	No	99	99	Normal	99	99	99	99	99	99	99	99	Yes	No	Radial	144 mm[Hg]	25 mL	3.2 min	99	99	16.4 g/dL	99	Yes	No	No	No	No	No	No	No	No	No	No	Asymptomatic	No
F	08/31/1970	Yes	No	No	No	No	No	No	No	No	Never	No	Yes	No	No	99	99	Abnormal	No	No	No	Yes	No	No	No	No	Yes	No	Radial	130 mm[Hg]	45 mL	4 min	99	1 mg/dL	15.3 g/dL	99	99	99	99	99	99	99	99	99	99	99	99	Typical angina	No
M	10/10/1954	Yes	No	No	No	No	No	No	No	No	Never	No	Yes	No	No	99	99	Abnormal	No	No	No	No	No	No	No	No	Yes	Yes	Radial	145 mm[Hg]	50 mL	5 min	99	.9 mg/dL	12.2 g/dL	99	Yes	No	No	No	No	No	No	No	No	No	No	Typical angina	No
M	08/07/1974	Yes	No	No	No	No	No	No	No	Yes	Never	No	Yes	No	No	99	99	Abnormal	No	No	No	No	No	No	No	No	Yes	Yes	Radial	135 mm[Hg]	35 mL	4.4 min	99	.5 mg/dL	10.4 g/dL	99	Yes	No	No	No	No	No	No	No	No	No	No	Typical angina	No
M	01/01/1981	Yes	No	No	No	No	No	No	No	No	Never	No	Yes	No	No	99	99	Abnormal	No	No	No	No	No	No	No	No	Yes	No	Radial	130 mm[Hg]	45 mL	4 min	12 ng/mL	1.1 mg/dL	12.4 g/dL	99	Yes	No	No	No	No	No	No	No	No	No	No	Typical angina	No
F	06/13/1997	Yes	No	No	No	No	No	No	No	No	Never	No	No	No	No	99	99	Abnormal	No	No	No	No	No	No	No	No	Yes	No	Radial	145 mm[Hg]	45 mL	4 min	1.8 ng/mL	.8 mg/dL	10.4 g/dL	99	Yes	No	No	No	No	No	No	No	No	No	No	Typical angina	No
M	12/08/1945	Yes	No	No	No	No	No	No	No	No	Never	No	Yes	No	No	99	99	Abnormal	No	No	No	No	No	No	No	No	Yes	No	Radial	130 mm[Hg]	45 mL	4 min	99	1.4 mg/dL	14.9 g/dL	99	Yes	No	No	No	No	No	No	No	No	No	No	Typical angina	No
M	10/10/1960	No	No	No	No	No	No	No	No	No	Never	No	Yes	No	No	99	99	Normal	99	99	No	99	99	99	99	99	Yes	No	Radial	130 mm[Hg]	45 mL	4 min	1 ng/mL	.8 mg/dL	99	99	Yes	No	No	No	No	No	No	No	No	No	No	Asymptomatic	No
M	09/24/1963	Yes	No	No	No	No	No	No	No	Yes	Never	No	Yes	No	No	99	99	Abnormal	No	No	No	No	No	No	No	No	Yes	Yes	Radial	135 mm[Hg]	45 mL	5.7 min	99	1.1 mg/dL	9.8 g/dL	99	Yes	No	No	No	No	No	No	No	No	No	No	Typical angina	No
M	06/08/1978	Yes	No	No	No	No	No	No	No	No	Never	No	No	No	No	99	99	Abnormal	No	No	No	No	No	No	No	No	Yes	Yes	Radial	137 mm[Hg]	45 mL	5.2 min	9.7 ng/mL	1.8 mg/dL	7.7 g/dL	99	Yes	No	No	No	No	No	No	No	No	No	No	Typical angina	No
M	05/09/1979	No	No	No	No	No	No	No	No	No	Current - Every Day	No	No	No	No	99	99	Abnormal	No	No	No	No	No	No	No	No	Yes	No	Radial	130 mm[Hg]	35 mL	4.5 min	99	1.2 mg/dL	13.5 g/dL	99	Yes	No	No	No	No	No	No	No	No	No	No	Atypical angina	No
M	11/18/1977	Yes	No	No	No	No	Yes	No	No	No	Never	No	No	No	No	99	99	Abnormal	No	No	No	No	No	No	No	No	Yes	Yes	Radial	135 mm[Hg]	45 mL	5.5 min	99	.7 mg/dL	13.2 g/dL	99	Yes	No	No	No	No	No	No	No	No	No	No	Typical angina	No
M	08/09/1988	No	Yes	No	No	No	No	No	No	No	Current - Every Day	No	No	No	No	99	99	Abnormal	No	No	No	No	No	No	No	No	Yes	Yes	Radial	145 mm[Hg]	45 mL	5.5 min	.3 ng/mL	1.1 mg/dL	12.1 g/dL	99	Yes	No	No	No	No	No	No	No	No	No	No	Typical angina	No
M	06/01/1967	Yes	No	No	No	No	No	No	No	No	Never	No	No	No	No	99	99	Abnormal	No	No	No	No	No	No	No	No	Yes	Yes	Radial	135 mm[Hg]	25 mL	3.5 min	99	1 mg/dL	10.5 g/dL	99	Yes	No	No	No	No	No	No	No	No	No	No	Typical angina	No
F	04/19/1949	Yes	No	No	No	No	No	No	No	No	Never	No	No	No	No	99	99	Abnormal	No	No	No	No	No	No	No	No	Yes	No	Radial	135 mm[Hg]	35 mL	4 min	99	.6 mg/dL	9.8 g/dL	99	Yes	No	No	No	No	No	No	No	No	No	No	Asymptomatic	No
M	03/19/1965	Yes	No	No	No	No	No	No	No	No	Never	No	No	No	No	99	99	Abnormal	99	99	No	99	99	99	99	99	Yes	No	Radial	135 mm[Hg]	45 mL	5.5 min	99	.9 mg/dL	13.8 g/dL	99	Yes	No	No	No	No	No	No	No	No	No	No	Atypical angina	No
M	11/03/1979	Yes	No	No	No	No	No	No	No	Yes	Never	No	Yes	No	No	99	99	Abnormal	No	No	No	No	No	No	No	No	Yes	Yes	Radial	145 mm[Hg]	45 mL	5.5 min	2 ng/mL	1.3 mg/dL	9.6 g/dL	99	Yes	No	No	No	No	No	No	No	No	No	No	Typical angina	No
F	07/29/1958	Yes	No	No	No	No	No	No	No	Yes	Never	No	Yes	No	No	99	99	Abnormal	No	No	No	No	No	No	No	No	Yes	No	Radial	130 mm[Hg]	45 mL	5 min	99	1 mg/dL	11 g/dL	99	Yes	No	No	No	No	No	No	No	No	No	No	Asymptomatic	No
M	01/01/1965	Yes	No	No	No	No	No	No	No	No	Never	No	No	No	No	99	99	Abnormal	No	No	No	No	No	No	No	No	Yes	Yes	Radial	130 mm[Hg]	45 mL	4.5 min	.2 ng/mL	1.3 mg/dL	15.5 g/dL	99	Yes	No	No	No	No	No	No	No	No	No	No	Typical angina	No
M	01/01/1961	No	No	No	No	No	No	No	No	No	Never	No	No	No	No	99	99	Abnormal	No	No	No	No	No	No	No	No	Yes	Yes	Radial	135 mm[Hg]	45 mL	4.4 min	.1 ng/mL	1.2 mg/dL	15.4 g/dL	99	Yes	No	No	No	No	No	No	No	No	No	No	Typical angina	No
F	06/01/1971	Yes	No	No	No	No	No	No	No	No	Never	No	Yes	No	No	99	99	Abnormal	No	No	No	No	No	No	No	No	Yes	Yes	Radial	108 mm[Hg]	45 mL	5.5 min	1.8 ng/mL	1.1 mg/dL	13.3 g/dL	.9 mg/dL	Yes	No	No	No	No	No	No	No	No	No	No	Typical angina	No
F	04/04/1955	No	No	No	No	No	No	No	No	Yes	Never	No	No	No	No	99	99	Abnormal	No	No	No	No	No	No	No	No	Yes	No	Radial	135 mm[Hg]	50 mL	4.2 min	99	99	13.7 g/dL	99	Yes	No	No	No	No	No	No	No	No	No	No	Typical angina	No
M	07/03/1973	No	No	No	No	No	No	No	No	No	Never	No	No	No	No	99	99	Abnormal	No	No	No	No	No	No	No	No	Yes	Yes	Femoral	120 mm[Hg]	45 mL	3.2 min	99	.7 mg/dL	14.9 g/dL	99	Yes	No	No	No	No	No	No	No	No	No	No	Typical angina	No
F	03/12/1956	No	No	No	No	No	No	No	No	No	Never	No	No	No	No	99	99	Abnormal	No	No	No	No	No	No	No	No	Yes	No	Radial	130 mm[Hg]	45 mL	4.4 min	14.9 ng/mL	.9 mg/dL	14 g/dL	99	Yes	No	No	No	No	No	No	No	No	No	No	Typical angina	No
M	02/01/1972	No	No	No	No	No	No	No	No	No	Never	No	Yes	No	No	99	99	Abnormal	No	No	99	No	No	No	No	No	Yes	Yes	Radial	135 mm[Hg]	35 mL	4.5 min	8.7 ng/mL	1 mg/dL	13.5 g/dL	99	Yes	No	No	No	No	No	No	No	No	No	No	Typical angina	No
F	10/10/1970	Yes	No	No	No	No	No	No	No	No	Never	No	Yes	No	No	99	99	Abnormal	No	No	No	No	No	No	No	No	Yes	No	Radial	145 mm[Hg]	45 mL	4.5 min	99	2.5 mg/dL	10.2 g/dL	99	Yes	No	No	No	No	No	No	No	No	No	No	Typical angina	No
M	03/20/1969	No	No	No	No	No	No	No	No	No	Never	No	No	No	No	99	99	Abnormal	No	No	99	No	No	No	No	No	Yes	Yes	Radial	120 mm[Hg]	50 mL	5.5 min	.8 ng/mL	1.1 mg/dL	15.4 g/dL	99	Yes	No	No	No	No	No	No	No	No	No	No	Typical angina	No
M	09/25/1956	No	No	No	No	No	No	No	No	No	Never	No	No	No	No	99	99	Abnormal	No	No	99	No	No	No	No	No	Yes	Yes	Radial	120 mm[Hg]	45 mL	4.5 min	4.8 ng/mL	1.3 mg/dL	14.9 g/dL	99	Yes	No	No	No	No	No	No	No	No	No	No	Typical angina	No
F	11/30/1955	Yes	No	No	No	No	No	No	No	No	Never	No	Yes	No	No	99	99	Abnormal	99	99	No	99	99	99	99	99	Yes	No	Radial	145 mm[Hg]	35 mL	5.2 min	.2 ng/mL	2.1 mg/dL	10.6 g/dL	99	Yes	No	No	No	No	No	No	No	No	No	No	Typical angina	No
F	12/07/1960	No	No	No	No	No	No	No	No	No	Never	No	No	No	No	99	99	Abnormal	No	No	No	No	No	No	No	No	Yes	No	Radial	145 mm[Hg]	35 mL	3.2 min	18.7 ng/mL	1.4 mg/dL	14.9 g/dL	99	Yes	No	No	No	No	No	No	No	No	No	No	Typical angina	No
M	05/05/1978	Yes	Yes	No	No	No	No	No	No	No	Never	No	No	No	No	99	99	Abnormal	No	No	No	No	No	No	No	No	Yes	No	Radial	130 mm[Hg]	45 mL	5.5 min	99	.7 mg/dL	12.4 g/dL	99	Yes	No	No	No	No	No	No	No	No	No	No	Asymptomatic	No
M	05/11/1950	Yes	No	No	No	No	No	No	No	No	Never	No	Yes	No	No	99	99	Abnormal	No	No	No	No	No	No	No	No	Yes	Yes	Radial	135 mm[Hg]	50 mL	4.4 min	39.1 ng/mL	.9 mg/dL	13.9 g/dL	99	Yes	No	No	No	No	No	No	No	No	No	No	Typical angina	No
M	06/19/1988	Yes	No	No	No	No	No	No	No	Yes	Never	No	Yes	No	No	99	99	Abnormal	No	No	No	No	No	No	No	No	Yes	Yes	Radial	140 mm[Hg]	45 mL	4.4 min	99	1.4 mg/dL	10.3 g/dL	99	Yes	No	No	No	No	No	No	No	No	No	No	Typical angina	No
M	03/02/1966	No	No	No	No	No	No	No	No	No	Never	No	No	No	No	99	99	Abnormal	No	No	99	No	No	No	No	No	Yes	No	Radial	140 mm[Hg]	45 mL	4.5 min	99	1 mg/dL	15.1 g/dL	99	Yes	No	No	No	No	No	No	No	No	No	No	Typical angina	No
F	11/17/1975	No	No	No	No	No	No	No	No	No	Never	No	No	No	No	99	99	Abnormal	99	99	No	99	99	99	99	99	Yes	Yes	Radial	145 mm[Hg]	55 mL	5.2 min	99	.6 mg/dL	99	99	Yes	No	No	No	No	No	No	No	No	No	No	Typical angina	No
F	08/17/1950	Yes	No	No	No	No	No	No	No	No	Never	No	Yes	No	No	99	99	Normal	99	99	No	99	99	99	99	99	Yes	No	Radial	167 mm[Hg]	45 mL	4.5 min	99	.7 mg/dL	99	99	Yes	No	No	No	No	No	No	No	No	No	No	Asymptomatic	No
F	04/06/1945	Yes	No	No	No	No	No	No	No	No	Never	No	Yes	No	No	99	99	Abnormal	No	No	No	No	No	No	No	No	Yes	Yes	Radial	145 mm[Hg]	45 mL	5.2 min	99	.5 mg/dL	12.3 g/dL	99	Yes	No	No	No	No	No	No	No	No	No	No	Typical angina	No
M	01/25/1969	No	No	No	No	No	No	No	No	No	Never	No	Yes	No	No	99	99	Abnormal	No	No	No	No	No	No	No	No	Yes	Yes	Femoral	145 mm[Hg]	35 mL	3 min	99	99	99	99	Yes	No	No	No	No	No	No	No	No	No	No	Typical angina	No
M	07/07/1957	No	No	Yes	No	No	No	No	No	No	Never	No	Yes	No	No	99	99	Abnormal	No	No	No	No	No	No	No	No	Yes	No	Femoral	140 mm[Hg]	45 mL	4.1 min	13.5 ng/mL	.9 mg/dL	12.4 g/dL	99	Yes	No	No	No	No	No	No	No	No	No	No	Typical angina	No
M	06/02/1966	Yes	Yes	No	No	No	No	No	No	No	Unknown if ever smoked	No	Yes	No	No	99	99	Abnormal	No	No	No	No	No	No	No	No	Yes	No	Radial	130 mm[Hg]	45 mL	4 min	99	1.4 mg/dL	10.7 g/dL	1.3 mg/dL	Yes	No	No	No	No	No	No	No	No	No	No	Typical angina	No
M	06/09/1959	No	No	No	No	No	No	No	No	No	Never	No	No	No	Yes	Class II	99	Abnormal	No	No	No	No	No	No	No	No	Yes	No	Radial	125 mm[Hg]	35 mL	2 min	99	.7 mg/dL	13.6 g/dL	99	Yes	No	No	No	No	No	No	No	No	No	No	Asymptomatic	No
F	06/19/1965	No	No	No	No	No	No	No	Yes	No	Never	No	Yes	No	No	99	99	Uninterpretable	99	99	No	99	99	99	99	99	Yes	No	Radial	145 mm[Hg]	55 mL	5 min	99	1.1 mg/dL	11 g/dL	99	Yes	No	No	No	No	No	No	No	No	No	No	Atypical angina	No
M	10/15/1990	No	No	No	No	No	No	No	No	No	Never	No	Yes	No	No	99	99	Abnormal	No	No	99	No	No	No	No	No	Yes	No	Radial	140 mm[Hg]	35 mL	5 min	.5 ng/mL	.8 mg/dL	10.1 g/dL	99	Yes	No	No	No	No	No	No	No	No	No	No	Typical angina	No
F	09/09/1967	Yes	No	No	No	No	No	No	No	No	Never	No	Yes	No	No	99	99	Abnormal	No	No	No	No	No	No	No	No	Yes	No	Femoral	150 mm[Hg]	45 mL	5 min	1.6 ng/mL	1.1 mg/dL	14.8 g/dL	99	Yes	No	No	No	No	No	No	No	No	No	No	Typical angina	No
M	01/08/1953	Yes	No	No	No	No	No	No	No	No	Never	No	Yes	No	No	99	99	Abnormal	No	No	No	No	No	No	No	No	Yes	No	Radial	135 mm[Hg]	45 mL	4.5 min	99	.8 mg/dL	12.1 g/dL	99	Yes	No	No	No	No	No	No	No	No	No	No	Atypical angina	No
M	01/07/1963	No	Yes	No	No	No	No	No	No	No	Never	No	Yes	No	Yes	Class II	Systolic	Normal	99	99	No	99	99	99	99	99	Yes	No	Radial	120 mm[Hg]	60 mL	8.3 min	99	.7 mg/dL	13.2 g/dL	99	No	No	No	No	No	No	No	No	No	No	Yes	Non-anginal Chest Pain	No
F	02/07/1967	Yes	No	No	Yes	No	No	No	No	No	Never	No	Yes	No	No	99	99	Normal	99	99	No	99	99	99	99	99	Yes	No	Radial	160 mm[Hg]	35 mL	9 min	.07 ng/mL	1.1 mg/dL	9 g/dL	99	Yes	No	No	No	No	No	No	No	No	No	No	Non-anginal Chest Pain	No
M	01/02/1975	Yes	No	No	No	No	No	No	No	Yes	Never	No	Yes	No	Yes	Class III	99	Abnormal	No	No	99	No	No	No	Yes	No	Yes	No	Femoral	147 mm[Hg]	55 mL	5 min	5.2 ng/mL	.9 mg/dL	13 g/dL	99	Yes	No	No	No	No	No	No	No	No	No	No	Typical angina	No
F	09/14/1946	No	No	No	No	No	No	No	No	No	Former	No	No	No	No	99	99	Abnormal	No	No	99	No	No	No	No	No	Yes	No	Radial	122 mm[Hg]	45 mL	5 min	99	1 mg/dL	11.9 g/dL	99	Yes	No	No	No	No	No	No	No	No	No	No	Atypical angina	No
M	12/04/1970	Yes	Yes	No	No	No	No	No	No	No	Never	No	Yes	No	No	99	99	Abnormal	No	No	99	No	No	No	No	No	Yes	Yes	Radial	145 mm[Hg]	45 mL	3 min	99	.4 mg/dL	15.4 g/dL	99	No	No	No	Yes	No	No	No	No	No	No	No	Typical angina	No
M	11/15/1948	Yes	No	Yes	No	No	No	No	No	No	Never	No	Yes	No	No	99	99	Abnormal	No	No	No	No	No	No	No	No	Yes	Yes	Radial	120 mm[Hg]	55 mL	5 min	99	.7 mg/dL	13.4 g/dL	99	No	No	No	Yes	No	No	No	No	No	No	No	Typical angina	No
M	01/01/1961	Yes	No	No	No	No	No	No	No	No	Never	No	No	No	No	99	99	Abnormal	No	No	No	No	No	No	No	No	Yes	Yes	Radial	135 mm[Hg]	55 mL	5.5 min	2.4 ng/mL	1.1 mg/dL	10.5 g/dL	99	No	No	No	Yes	No	No	No	No	No	No	No	Typical angina	No
M	04/02/1972	No	Yes	No	No	No	No	No	No	No	Former	No	No	No	No	99	99	Uninterpretable	99	99	No	99	99	99	99	99	Yes	No	Radial	135 mm[Hg]	55 mL	5 min	99	.9 mg/dL	14.7 g/dL	99	Yes	No	No	No	No	No	No	No	No	No	No	Atypical angina	No
M	02/01/1966	Yes	Yes	No	No	No	No	No	No	No	Never	No	Yes	No	No	99	99	Abnormal	No	No	No	No	No	No	No	No	Yes	Yes	Radial	128 mm[Hg]	35 mL	3 min	6.7 ng/mL	1 mg/dL	13.2 g/dL	99	Yes	No	No	No	No	No	No	No	No	No	No	Typical angina	No
M	12/14/1965	No	No	No	No	No	No	No	No	No	Never	No	No	No	No	99	99	Abnormal	No	No	No	No	No	No	No	No	Yes	Yes	Radial	135 mm[Hg]	45 mL	5.5 min	8 ng/mL	1.1 mg/dL	13.9 g/dL	99	Yes	No	No	No	No	No	No	No	No	No	No	Typical angina	No
M	04/27/1945	No	Yes	No	No	No	No	No	No	No	Never	No	No	No	No	99	99	Abnormal	No	No	No	No	No	No	No	No	Yes	No	Radial	145 mm[Hg]	45 mL	5 min	99	1.1 mg/dL	14 g/dL	99	Yes	No	No	No	No	No	No	No	No	No	No	Typical angina	No
M	05/09/1971	Yes	No	No	No	No	No	No	No	No	Never	No	No	No	No	99	99	Normal	99	99	No	99	99	99	99	99	Yes	No	Radial	125 mm[Hg]	40 mL	2.5 min	99	.6 mg/dL	11.6 g/dL	99	Yes	No	No	No	No	No	No	No	No	No	No	Atypical angina	No
M	06/08/1977	Yes	No	No	No	No	No	No	No	No	Never	No	Yes	No	No	99	99	Abnormal	No	No	99	No	No	No	No	No	Yes	Yes	Radial	135 mm[Hg]	45 mL	5.5 min	1.5 ng/mL	.9 mg/dL	13.9 g/dL	99	Yes	No	No	No	No	No	No	No	No	No	No	Typical angina	No
M	01/01/1967	Yes	Yes	No	No	No	No	No	No	No	Never	No	No	No	Yes	Class I	Systolic	Abnormal	No	No	No	No	No	No	No	No	Yes	No	Radial	116 mm[Hg]	100 mL	5.7 min	99	.8 mg/dL	15.8 g/dL	99	No	No	No	No	No	No	No	No	No	Yes	No	Asymptomatic	No
M	06/12/1957	Yes	No	No	No	No	No	No	No	No	Never	No	Yes	No	No	99	99	Abnormal	No	No	No	No	No	No	No	No	Yes	Yes	Radial	135 mm[Hg]	55 mL	5.2 min	25.9 ng/mL	1.1 mg/dL	15.7 g/dL	99	Yes	No	No	No	No	No	No	No	No	No	No	Typical angina	No
M	03/07/1978	Yes	No	No	No	No	No	No	No	No	Never	No	No	No	No	99	99	Abnormal	No	No	No	No	No	No	No	No	Yes	No	Radial	135 mm[Hg]	45 mL	5.2 min	18.7 ng/mL	1.8 mg/dL	15.1 g/dL	99	Yes	No	No	No	No	No	No	No	No	No	No	Typical angina	No
M	07/15/1972	Yes	No	No	No	No	No	No	No	No	Never	No	Yes	No	No	99	99	Abnormal	No	No	No	No	No	No	No	No	Yes	Yes	Radial	135 mm[Hg]	45 mL	4.5 min	99	1.9 mg/dL	17.4 g/dL	99	Yes	No	No	No	No	No	No	No	No	No	No	Typical angina	No
M	06/14/1945	Yes	No	No	No	No	No	No	No	No	Never	No	Yes	No	No	99	99	Abnormal	No	No	No	No	No	No	No	No	Yes	Yes	Radial	150 mm[Hg]	45 mL	5 min	99	1.7 mg/dL	14 g/dL	99	Yes	No	No	No	No	No	No	No	No	No	No	Atypical angina	No
F	11/06/1964	Yes	No	No	No	No	No	No	No	No	Never	No	No	No	No	99	99	Abnormal	No	No	No	No	No	No	No	No	Yes	Yes	Radial	135 mm[Hg]	45 mL	5.1 min	99	1.2 mg/dL	9.9 g/dL	99	Yes	No	No	No	No	No	No	No	No	No	No	Typical angina	No
M	08/21/1963	Yes	Yes	No	No	No	No	No	No	No	Never	99	Yes	No	No	99	99	Abnormal	No	No	99	No	No	No	No	No	Yes	No	Radial	130 mm[Hg]	55 mL	5 min	.8 ng/mL	3.9 mg/dL	8.7 g/dL	99	Yes	No	No	No	No	No	No	No	No	No	No	Atypical angina	No
M	08/09/1987	No	No	No	No	No	No	No	No	No	Never	No	No	No	No	99	99	Abnormal	No	No	No	No	No	No	No	No	Yes	Yes	Radial	145 mm[Hg]	45 mL	3 min	.09 ng/mL	.9 mg/dL	16.8 g/dL	99	Yes	No	No	No	No	No	No	No	No	No	No	Typical angina	No
M	06/11/1956	Yes	No	Yes	No	No	No	No	No	No	Former	No	Yes	No	No	99	99	Abnormal	No	No	No	No	No	No	No	No	Yes	Yes	Radial	128 mm[Hg]	35 mL	2 min	99	.8 mg/dL	15.4 g/dL	99	Yes	No	No	No	No	No	No	No	No	No	No	Typical angina	No
F	10/06/1968	Yes	Yes	No	No	No	Yes	No	No	No	Never	No	Yes	No	No	99	99	Abnormal	No	No	99	Yes	No	No	No	No	Yes	Yes	Radial	145 mm[Hg]	55 mL	5.2 min	4.7 ng/mL	.7 mg/dL	13 g/dL	99	Yes	No	No	No	No	No	No	No	No	No	No	Typical angina	No
F	06/04/1980	Yes	No	No	No	No	No	No	No	No	Unknown if ever smoked	No	Yes	No	No	99	99	Abnormal	No	No	No	Yes	No	No	No	No	Yes	Yes	Radial	145 mm[Hg]	35 mL	3.5 min	.5 ng/mL	.7 mg/dL	99	99	Yes	No	No	No	No	No	No	No	No	No	No	Typical angina	No
M	04/08/1985	Yes	Yes	No	No	No	No	No	No	No	Never	No	Yes	No	No	99	99	Normal	99	99	No	99	99	99	99	99	Yes	No	Radial	140 mm[Hg]	30 mL	4.2 min	99	1.7 mg/dL	8.3 g/dL	99	No	No	No	No	No	No	No	No	No	No	Yes	Atypical angina	No
M	04/07/1958	Yes	No	No	No	No	No	No	No	No	Never	No	No	No	No	99	99	Normal	99	99	99	99	99	99	99	99	Yes	No	Radial	140 mm[Hg]	35 mL	4.4 min	99	.8 mg/dL	12.6 g/dL	99	Yes	No	No	No	No	No	No	No	No	No	No	Typical angina	No
M	05/04/1974	Yes	Yes	No	No	No	No	No	No	No	Never	No	No	No	No	99	99	Abnormal	No	No	No	Yes	No	No	No	No	Yes	No	Radial	140 mm[Hg]	50 mL	4.7 min	99	1 mg/dL	12.3 g/dL	99	No	No	No	No	No	No	No	No	No	No	No	Asymptomatic	No
M	06/04/1985	Yes	Yes	Yes	No	No	No	No	No	No	Never	No	Yes	No	No	99	99	Normal	99	99	99	99	99	99	99	99	Yes	No	Femoral	130 mm[Hg]	35 mL	1.4 min	1.8 ng/mL	1.1 mg/dL	13.8 g/dL	99	Yes	No	No	No	No	No	No	No	No	No	No	Typical angina	No
F	09/25/1972	Yes	No	No	No	No	No	No	No	No	Never	No	Yes	No	No	99	99	Abnormal	No	No	No	No	No	Yes	No	No	Yes	No	Radial	120 mm[Hg]	35 mL	19.5 min	99	1.5 mg/dL	14 g/dL	99	Yes	No	No	No	No	No	No	No	No	No	No	Typical angina	No
M	05/05/1985	Yes	Yes	No	No	No	No	No	No	No	Never	No	Yes	No	No	99	99	Abnormal	No	No	No	No	No	No	No	No	Yes	No	Radial	140 mm[Hg]	45 mL	20.3 min	99	1.1 mg/dL	11.2 g/dL	99	Yes	No	No	No	No	No	No	No	No	No	No	Typical angina	No
M	12/01/1962	Yes	No	No	No	No	No	No	No	No	Never	No	No	No	No	99	99	Abnormal	No	No	99	No	No	No	No	No	Yes	No	Radial	140 mm[Hg]	35 mL	4.1 min	99	1 mg/dL	99	99	No	Yes	No	No	No	No	No	No	No	No	No	Asymptomatic	No
M	01/05/1963	No	No	No	No	No	No	No	No	No	Never	No	No	No	No	99	99	Abnormal	No	No	No	No	Yes	No	No	No	Yes	No	Radial	120 mm[Hg]	50 mL	4.7 min	1 ng/mL	1.1 mg/dL	13 g/dL	99	No	No	No	No	No	No	No	No	No	No	No	Non-anginal Chest Pain	No
M	04/19/1961	Yes	Yes	No	No	No	No	No	No	No	Never	No	No	No	No	99	99	Abnormal	No	No	No	No	No	No	No	No	Yes	No	Radial	140 mm[Hg]	45 mL	4.3 min	99	.5 mg/dL	13.6 g/dL	99	Yes	No	No	No	No	No	No	No	No	No	No	Asymptomatic	No
M	09/03/1956	Yes	Yes	No	Yes	No	Yes	No	No	No	Never	No	Yes	No	No	99	99	Abnormal	No	No	No	Yes	No	No	No	No	Yes	No	Radial	180 mm[Hg]	43 mL	4.4 min	99	.6 mg/dL	16 g/dL	99	Yes	No	No	No	No	No	No	No	No	No	No	Typical angina	No
M	05/04/1983	Yes	Yes	No	No	No	No	No	No	No	Never	No	No	No	No	99	99	Abnormal	No	No	99	No	No	No	No	No	Yes	No	Radial	130 mm[Hg]	35 mL	11.2 min	99	.8 mg/dL	14.2 g/dL	99	Yes	No	No	No	No	No	No	No	No	No	No	Atypical angina	No
M	12/01/1948	Yes	Yes	No	No	No	No	No	No	No	Former	No	No	No	No	99	99	Abnormal	No	No	No	No	No	No	No	No	Yes	No	Femoral	145 mm[Hg]	55 mL	6.4 min	99	1.4 mg/dL	15 g/dL	99	Yes	No	No	No	No	No	No	No	No	No	No	Typical angina	No
M	05/09/1976	Yes	No	No	No	No	No	No	No	No	Never	No	Yes	No	No	99	99	Abnormal	No	No	No	No	No	No	No	No	Yes	Yes	Femoral	175 mm[Hg]	45 mL	5.5 min	.1 ng/mL	1.2 mg/dL	12 g/dL	99	Yes	No	No	No	No	No	No	No	No	No	No	Typical angina	No
M	01/01/1971	No	No	No	No	No	No	No	No	No	Never	No	No	No	No	99	99	Abnormal	No	No	No	No	No	No	No	No	Yes	No	Radial	120 mm[Hg]	35 mL	4.5 min	99	.7 mg/dL	13.2 g/dL	.7 mg/dL	Yes	No	No	No	No	No	No	No	No	No	No	Atypical angina	No
M	09/08/1976	Yes	No	No	No	No	No	No	No	No	Never	No	No	No	No	99	99	Abnormal	No	No	No	No	No	No	No	No	Yes	No	Radial	135 mm[Hg]	50 mL	4.1 min	99	.7 mg/dL	14.7 g/dL	.7 mg/dL	Yes	No	No	No	No	No	No	No	No	No	No	Atypical angina	No
F	10/13/1982	Yes	Yes	No	No	No	Yes	No	No	No	Never	No	Yes	No	No	99	99	Normal	99	99	No	99	99	99	99	99	Yes	No	Femoral	140 mm[Hg]	80 mL	5.3 min	99	.7 mg/dL	13.8 g/dL	99	No	No	No	Yes	No	No	No	No	No	No	No	Typical angina	No
M	07/03/1955	No	No	No	No	No	No	No	No	No	Never	No	No	No	Yes	Class II	Systolic	Abnormal	No	No	No	Yes	No	No	No	No	Yes	Yes	Femoral	140 mm[Hg]	35 mL	1.8 min	99	1.1 mg/dL	12.6 g/dL	1.1 mg/dL	Yes	No	No	No	No	No	No	No	No	No	No	Typical angina	No
M	11/25/1966	No	No	No	No	No	No	No	No	No	Never	No	Yes	No	No	99	99	Abnormal	No	No	No	No	No	No	No	No	Yes	No	Radial	120 mm[Hg]	45 mL	5 min	.3 ng/mL	2.4 mg/dL	10.8 g/dL	99	Yes	No	No	No	No	No	No	No	No	No	No	Typical angina	No
M	05/03/1955	Yes	No	No	No	No	No	No	No	No	Never	No	Yes	No	No	99	99	Abnormal	No	No	No	No	No	No	No	No	Yes	No	Radial	130 mm[Hg]	45 mL	4 min	.7 ng/mL	1.2 mg/dL	10.9 g/dL	99	Yes	No	No	No	No	No	No	No	No	No	No	Typical angina	No
M	10/06/1960	No	No	Yes	No	No	No	No	No	No	Never	No	Yes	No	No	99	99	Abnormal	No	No	No	No	No	No	No	No	Yes	No	Radial	145 mm[Hg]	45 mL	4.5 min	.7 ng/mL	.8 mg/dL	12.3 g/dL	99	No	Yes	No	No	No	No	No	No	No	No	No	Typical angina	No
M	05/04/1960	No	No	No	No	No	No	No	No	No	Never	No	No	No	No	99	99	Normal	99	99	No	99	99	99	99	99	Yes	No	Radial	118 mm[Hg]	35 mL	3 min	11.5 ng/mL	99	16.7 g/dL	.9 mg/dL	Yes	No	No	No	No	No	No	No	No	No	No	Typical angina	No
M	10/10/1945	Yes	Yes	No	No	No	No	No	No	No	Never	No	Yes	No	No	99	99	Abnormal	No	No	No	No	No	No	No	No	Yes	No	Radial	140 mm[Hg]	30 mL	4.2 min	3.5 ng/mL	4.3 mg/dL	10 g/dL	99	Yes	No	No	No	No	No	No	No	No	No	No	Asymptomatic	No
M	05/04/1989	Yes	No	No	No	No	No	No	Yes	No	Never	No	No	No	No	99	99	Abnormal	No	No	No	No	No	No	No	No	Yes	No	Radial	135 mm[Hg]	45 mL	5.5 min	7.3 ng/mL	99	99	99	Yes	No	No	No	No	No	No	No	No	No	No	Atypical angina	No
M	10/15/1968	Yes	Yes	No	No	No	No	No	No	No	Never	No	Yes	No	No	99	99	Abnormal	No	No	No	No	No	No	No	No	Yes	No	Radial	145 mm[Hg]	35 mL	4 min	.2 ng/mL	1.2 mg/dL	9.3 g/dL	99	Yes	No	No	No	No	No	No	No	No	No	No	Typical angina	No
F	07/07/1987	Yes	No	No	No	No	No	No	No	No	Never	No	Yes	No	No	99	99	Abnormal	No	No	No	No	No	No	No	No	Yes	No	Radial	145 mm[Hg]	35 mL	5 min	290 ng/mL	3 mg/dL	10.7 g/dL	99	Yes	No	No	No	No	No	No	No	No	No	No	Typical angina	No
M	01/01/1947	Yes	No	No	No	No	No	No	No	No	Never	No	No	No	No	99	99	Abnormal	No	No	No	Yes	No	No	No	No	Yes	No	Radial	145 mm[Hg]	55 mL	5 min	.05 ng/mL	1.2 mg/dL	13.5 g/dL	99	Yes	No	No	No	No	No	No	No	No	No	No	Typical angina	No
M	12/01/1953	Yes	No	No	No	No	No	No	No	No	Never	No	Yes	No	No	99	99	Abnormal	No	No	No	No	No	No	No	No	Yes	Yes	Femoral	145 mm[Hg]	45 mL	5.2 min	10.1 ng/mL	.8 mg/dL	13.4 g/dL	99	Yes	No	No	No	No	No	No	No	No	No	No	Atypical angina	No
M	12/04/1952	Yes	No	No	No	No	Yes	No	No	No	Never	No	Yes	No	No	99	99	Abnormal	No	No	No	No	No	No	No	No	Yes	No	Radial	140 mm[Hg]	35 mL	5 min	.2 ng/mL	2.9 mg/dL	8.4 g/dL	99	Yes	No	No	No	No	No	No	No	No	No	No	Typical angina	No
M	03/13/1965	No	Yes	No	No	No	No	No	No	No	Never	No	Yes	No	No	99	99	Abnormal	No	No	No	No	No	No	No	No	Yes	No	Radial	115 mm[Hg]	45 mL	5.5 min	99	.7 mg/dL	13.3 g/dL	99	Yes	No	No	No	No	No	No	No	No	No	No	Atypical angina	No
M	01/11/1959	Yes	Yes	No	No	No	No	No	No	No	Never	No	Yes	No	No	99	99	Abnormal	No	No	No	No	No	No	No	No	Yes	No	Radial	120 mm[Hg]	35 mL	3 min	99	1.1 mg/dL	11.8 g/dL	99	Yes	No	No	No	No	No	No	No	No	No	No	Typical angina	No
M	08/07/1963	Yes	No	Yes	No	No	No	No	No	No	Never	No	Yes	No	No	99	99	Abnormal	No	No	No	No	No	No	No	No	Yes	No	Radial	110 mm[Hg]	35 mL	4 min	99	99	99	99	Yes	No	No	No	No	No	No	No	No	No	No	Typical angina	No
M	03/19/1971	Yes	No	No	No	No	No	No	No	No	Never	No	Yes	No	No	99	99	Abnormal	No	No	No	No	No	No	No	No	Yes	No	Radial	110 mm[Hg]	35 mL	4.4 min	99	1.1 mg/dL	16.3 g/dL	99	Yes	No	No	No	No	No	No	No	No	No	No	Typical angina	No
M	05/03/1988	Yes	No	No	No	No	No	No	No	No	Never	No	No	No	No	99	99	Abnormal	No	No	No	No	No	No	No	No	Yes	Yes	Radial	135 mm[Hg]	40 mL	3.2 min	99	.8 mg/dL	13.9 g/dL	99	Yes	No	No	No	No	No	No	No	No	No	No	Typical angina	No
F	03/08/1955	Yes	No	No	No	No	No	No	No	No	Never	No	No	No	No	99	99	Abnormal	No	No	No	No	No	No	No	No	Yes	No	Radial	145 mm[Hg]	30 mL	2 min	99	.9 mg/dL	12.4 g/dL	99	Yes	No	No	No	No	No	No	No	No	No	No	Asymptomatic	No
M	12/11/1970	Yes	No	No	No	No	No	No	No	No	Never	No	Yes	No	No	99	99	Abnormal	No	No	99	No	No	No	No	No	Yes	No	Radial	130 mm[Hg]	35 mL	5.2 min	99	.8 mg/dL	99	99	Yes	No	No	No	No	No	No	No	No	No	No	Typical angina	No
M	01/11/1969	Yes	No	No	No	No	No	No	No	No	Never	No	No	No	No	99	99	Abnormal	No	No	99	No	No	No	No	No	Yes	Yes	Radial	145 mm[Hg]	45 mL	4 min	99	.9 mg/dL	11.5 g/dL	99	No	No	No	Yes	No	No	No	No	No	No	No	Typical angina	No
M	08/08/1961	No	No	No	No	No	No	No	No	No	Never	No	No	No	No	99	99	Uninterpretable	99	99	No	99	99	99	99	99	Yes	No	Radial	110 mm[Hg]	35 mL	5 min	99	.8 mg/dL	14.8 g/dL	99	Yes	No	No	No	No	No	No	No	No	No	No	Atypical angina	No
M	02/20/1949	Yes	No	No	No	No	Yes	Yes	No	No	Never	No	No	No	No	99	99	Uninterpretable	99	99	No	99	99	99	99	99	Yes	Yes	Radial	135 mm[Hg]	45 mL	5.2 min	99	.8 mg/dL	12.4 g/dL	99	Yes	No	No	No	No	No	No	No	No	No	No	Typical angina	No
M	03/02/1985	No	Yes	No	No	No	No	No	No	Yes	Never	No	Yes	No	Yes	Class III	99	Abnormal	No	No	No	No	No	No	No	No	Yes	Yes	Radial	145 mm[Hg]	45 mL	5 min	99	.9 mg/dL	12.1 g/dL	99	No	No	No	No	No	No	No	No	No	No	No	Typical angina	No
M	12/28/1966	Yes	No	No	No	No	No	No	No	No	Never	No	No	No	No	99	99	Abnormal	No	No	99	No	No	No	No	No	Yes	Yes	Radial	125 mm[Hg]	35 mL	5.2 min	99	1.1 mg/dL	10.7 g/dL	99	Yes	No	No	No	No	No	No	No	No	No	No	Typical angina	No
F	11/23/1973	Yes	No	No	No	No	No	No	No	No	Never	No	No	No	No	99	99	Abnormal	No	No	No	No	No	No	No	No	Yes	Yes	Radial	135 mm[Hg]	150 mL	4.5 min	99	1 mg/dL	15.7 g/dL	1 mg/dL	Yes	No	No	No	No	No	No	No	No	No	No	Typical angina	No
F	11/11/1941	Yes	Yes	No	No	No	Yes	No	No	Yes	Never	No	Yes	No	No	99	99	Normal	99	99	No	99	99	99	99	99	Yes	Yes	Femoral	130 mm[Hg]	130 mL	20.2 min	99	1.2 mg/dL	10.7 g/dL	99	Yes	No	No	No	No	No	No	No	No	No	No	Typical angina	No
M	05/09/1982	Yes	Yes	No	No	No	No	No	No	No	Former	No	Yes	No	No	99	99	Normal	99	99	No	99	99	99	99	99	Yes	No	Radial	140 mm[Hg]	100 mL	21 min	99	1.7 mg/dL	13.8 g/dL	99	No	No	Yes	No	No	No	No	No	No	No	No	Typical angina	No
M	05/15/1968	No	No	No	No	No	No	No	No	No	Never	No	No	No	No	99	99	Abnormal	No	No	No	Yes	No	No	No	No	Yes	No	Radial	145 mm[Hg]	45 mL	4.2 min	99	1 mg/dL	11.1 g/dL	99	Yes	No	No	No	No	No	No	No	No	No	No	Typical angina	No
F	01/12/1953	No	No	Yes	No	No	Yes	No	No	No	Never	No	Yes	No	Yes	Class II	Systolic	Normal	99	99	No	99	99	99	99	99	Yes	No	Femoral	139 mm[Hg]	70 mL	13.8 min	99	1.3 mg/dL	13.8 g/dL	99	No	No	No	Yes	No	No	No	No	No	No	No	Typical angina	No
M	02/24/1968	Yes	Yes	No	No	No	Yes	No	No	No	Never	No	No	No	No	99	99	Abnormal	No	No	No	Yes	No	No	No	No	Yes	Yes	Radial	141 mm[Hg]	40 mL	2.5 min	99	3.6 mg/dL	11.1 g/dL	99	No	No	No	Yes	No	No	No	No	No	No	No	Typical angina	No
M	06/06/1978	Yes	Yes	No	No	No	No	No	No	No	Never	No	Yes	No	No	99	99	Abnormal	No	No	No	No	No	No	No	No	Yes	No	Radial	133 mm[Hg]	50 mL	3.2 min	99	1.2 mg/dL	16.5 g/dL	99	No	No	No	Yes	No	No	No	No	No	No	No	Typical angina	No
M	07/17/1977	Yes	No	No	No	No	No	No	No	No	Never	No	No	No	No	99	99	Abnormal	No	No	No	No	No	No	No	No	Yes	No	Radial	132 mm[Hg]	40 mL	1.5 min	99	.7 mg/dL	11.8 g/dL	99	No	No	Yes	No	No	No	No	No	No	No	No	Typical angina	No
M	12/18/1970	Yes	No	No	No	No	No	No	No	No	Never	No	Yes	No	No	99	99	Normal	99	99	No	99	99	99	99	99	Yes	No	Radial	145 mm[Hg]	50 mL	2 min	99	1 mg/dL	12.8 g/dL	99	No	No	Yes	No	No	No	No	No	No	No	No	Typical angina	No
F	03/07/1982	Yes	Yes	Yes	No	No	No	No	No	No	Never	No	No	No	No	99	99	Abnormal	No	No	No	Yes	No	No	No	No	Yes	No	Radial	150 mm[Hg]	50 mL	2.5 min	99	1 mg/dL	14.8 g/dL	99	No	No	No	No	No	Yes	No	No	No	No	No	Atypical angina	No
M	09/17/1949	Yes	No	No	No	No	No	No	No	No	Never	No	No	No	Yes	Class II	Systolic	Abnormal	No	No	No	Yes	No	No	No	No	Yes	No	Radial	105 mm[Hg]	30 mL	2.5 min	99	.8 mg/dL	11.2 g/dL	99	No	No	No	No	No	No	No	No	No	Yes	No	Non-anginal Chest Pain	No
M	07/23/1978	Yes	Yes	No	No	No	No	No	No	No	Never	No	Yes	No	Yes	Class II	Systolic	Abnormal	No	No	No	No	No	No	No	No	Yes	No	Radial	150 mm[Hg]	40 mL	1.5 min	99	1.1 mg/dL	10.5 g/dL	99	Yes	No	No	No	No	No	No	No	No	No	No	Non-anginal Chest Pain	No
M	05/04/1984	Yes	No	No	No	No	No	No	No	No	Never	No	Yes	No	No	99	99	Abnormal	No	No	No	No	No	No	No	No	Yes	No	Radial	160 mm[Hg]	60 mL	3.5 min	99	2.2 mg/dL	10.1 g/dL	99	Yes	No	No	No	No	No	No	No	No	No	No	Typical angina	No
F	01/01/1953	Yes	Yes	No	No	No	No	No	No	No	Never	No	Yes	No	No	99	99	Abnormal	No	No	No	No	No	No	No	No	Yes	No	Radial	145 mm[Hg]	60 mL	2.5 min	99	1.1 mg/dL	9.8 g/dL	99	Yes	No	No	No	No	No	No	No	No	No	No	Typical angina	No
M	01/01/1941	Yes	Yes	No	No	No	No	No	No	No	Unknown if ever smoked	No	Yes	No	No	99	99	Abnormal	No	No	No	No	No	No	No	No	Yes	No	Femoral	160 mm[Hg]	30 mL	1.5 min	4.4 ng/mL	2.4 mg/dL	11.2 g/dL	3 mg/dL	Yes	No	No	No	No	No	No	No	No	No	No	Typical angina	No
M	05/04/1987	Yes	Yes	No	No	No	No	No	No	No	Never	No	Yes	No	No	99	99	Abnormal	No	No	No	No	No	No	No	No	Yes	No	Radial	140 mm[Hg]	50 mL	3 min	99	1.1 mg/dL	13 g/dL	99	No	No	Yes	No	No	No	No	No	No	No	No	Typical angina	No
M	01/01/1954	Yes	Yes	No	No	No	No	No	No	No	Never	No	No	No	No	99	99	Abnormal	No	No	No	No	No	No	No	No	Yes	No	Radial	140 mm[Hg]	60 mL	3.5 min	99	.9 mg/dL	12.6 g/dL	99	Yes	No	No	No	No	No	No	No	No	No	No	Atypical angina	No
M	04/01/1971	Yes	Yes	No	No	No	No	No	No	No	Never	No	No	No	No	99	99	Abnormal	No	No	No	Yes	No	No	No	No	Yes	No	Radial	140 mm[Hg]	50 mL	2.5 min	99	1 mg/dL	13.2 g/dL	99	Yes	No	No	No	No	No	No	No	No	No	No	Typical angina	No
F	11/04/1962	No	No	No	No	No	No	No	No	No	Never	No	No	No	No	99	99	Abnormal	No	No	No	No	No	No	No	No	Yes	No	Radial	145 mm[Hg]	40 mL	5 min	99	1.2 mg/dL	15.5 g/dL	99	Yes	No	No	No	No	No	No	No	No	No	No	Typical angina	No
M	03/09/1989	Yes	No	No	No	No	No	No	No	No	Never	No	No	No	No	99	99	Normal	99	99	No	99	99	99	99	99	Yes	No	Radial	135 mm[Hg]	50 mL	2.1 min	99	.5 mg/dL	99	99	Yes	No	No	No	No	No	No	No	No	No	No	Asymptomatic	No
M	10/03/1962	Yes	No	Yes	No	No	No	No	No	No	Never	No	Yes	No	No	99	99	Normal	99	99	99	99	99	99	99	99	Yes	No	Radial	140 mm[Hg]	45 mL	5.2 min	99	.9 mg/dL	99	99	Yes	No	No	No	No	No	No	No	No	No	No	Typical angina	No
F	06/09/1985	No	Yes	No	No	No	No	No	No	No	Never	No	No	No	No	99	99	Abnormal	No	No	No	No	No	No	No	No	Yes	No	Radial	135 mm[Hg]	45 mL	5.5 min	99	.5 mg/dL	13.6 g/dL	.6 mg/dL	Yes	No	No	No	No	No	No	No	No	No	No	Typical angina	No
M	11/25/1960	Yes	No	No	No	No	Yes	No	No	No	Never	No	No	No	No	99	99	Abnormal	No	No	No	No	No	No	No	No	Yes	No	Radial	135 mm[Hg]	35 mL	6 min	99	.8 mg/dL	13.5 g/dL	99	Yes	No	No	No	No	No	No	No	No	No	No	Typical angina	No
M	02/13/1957	Yes	Yes	No	No	Yes	No	No	No	No	Never	No	Yes	No	No	99	99	Normal	99	99	No	99	99	99	99	99	Yes	No	Femoral	145 mm[Hg]	45 mL	1.2 min	99	3.8 mg/dL	9.1 g/dL	99	Yes	No	No	No	No	No	No	No	No	No	No	Typical angina	No
M	03/01/1969	No	No	No	No	No	No	No	No	No	Never	No	No	No	No	99	99	Normal	99	99	No	99	99	99	99	99	Yes	No	Radial	145 mm[Hg]	35 mL	5 min	.3 ng/mL	1.1 mg/dL	13.6 g/dL	99	Yes	No	No	No	No	No	No	No	No	No	No	Atypical angina	No
F	05/09/1980	Yes	Yes	No	No	No	No	No	No	No	Never	No	No	No	No	99	99	Abnormal	No	No	No	No	No	No	No	No	Yes	No	Radial	150 mm[Hg]	45 mL	1.2 min	99	1 mg/dL	12.1 g/dL	99	Yes	No	No	No	No	No	No	No	No	No	No	Typical angina	No
F	01/01/1963	Yes	No	No	No	No	No	No	No	No	Never	No	Yes	No	No	99	99	Normal	99	99	No	99	99	99	99	99	Yes	No	Radial	145 mm[Hg]	40 mL	4.4 min	99	.9 mg/dL	99	99	Yes	No	No	No	No	No	No	No	No	No	No	Asymptomatic	No
F	10/20/1958	No	No	No	No	No	No	No	No	No	Never	99	No	No	No	99	99	Normal	99	99	No	99	99	99	99	99	Yes	No	Radial	145 mm[Hg]	35 mL	3.2 min	99	.8 mg/dL	99	99	Yes	No	No	No	No	No	No	No	No	No	No	Typical angina	No
M	06/05/1968	Yes	No	No	No	No	No	No	No	No	Never	No	Yes	No	No	99	99	Normal	99	99	99	99	99	99	99	99	Yes	No	Femoral	145 mm[Hg]	54 mL	5.4 min	99	2 mg/dL	99	99	Yes	No	No	No	No	No	No	No	No	No	No	Typical angina	No
M	05/05/1947	Yes	No	No	No	No	No	No	No	No	Never	No	Yes	No	No	99	99	Normal	99	99	99	99	99	99	99	99	Yes	No	Femoral	135 mm[Hg]	45 mL	5.4 min	99	2 mg/dL	99	99	Yes	No	No	No	No	No	No	No	No	No	No	Typical angina	No
M	10/19/1981	No	Yes	Yes	No	No	No	No	No	No	Former	No	No	No	Yes	Class II	Systolic	Abnormal	No	No	No	No	No	No	No	No	Yes	No	Radial	120 mm[Hg]	45 mL	2.1 min	99	1.1 mg/dL	15.5 g/dL	1.3 mg/dL	Yes	No	No	No	No	No	No	No	No	No	No	Atypical angina	No
M	03/25/1959	Yes	No	No	No	No	No	No	No	No	Never	No	No	No	No	99	99	Normal	99	99	No	99	99	99	99	99	Yes	No	Radial	120 mm[Hg]	35 mL	5.2 min	99	.8 mg/dL	11 g/dL	99	Yes	No	No	No	No	No	No	No	No	No	No	Typical angina	No
M	03/09/1946	Yes	No	Yes	No	No	Yes	No	No	No	Never	No	Yes	No	No	99	99	Normal	99	99	99	99	99	99	99	99	Yes	No	Radial	145 mm[Hg]	45 mL	5.2 min	99	1.3 mg/dL	14.4 g/dL	99	Yes	No	No	No	No	No	No	No	No	No	No	Typical angina	No
F	10/28/1951	No	No	No	No	No	No	No	No	No	Never	No	No	No	No	99	99	Normal	99	99	No	99	99	99	99	99	Yes	No	Radial	135 mm[Hg]	30 mL	3.2 min	99	.8 mg/dL	12.3 g/dL	99	Yes	No	No	No	No	No	No	No	No	No	No	Atypical angina	No
F	01/01/1982	Yes	Yes	No	No	Yes	No	No	No	No	Never	No	Yes	No	No	99	99	Normal	99	99	No	99	99	99	99	99	Yes	No	Radial	147 mm[Hg]	45 mL	4.4 min	99	1.3 mg/dL	11 g/dL	99	Yes	No	No	No	No	No	No	No	No	No	No	Typical angina	No
M	08/13/1938	No	No	No	No	No	No	No	No	No	Never	No	No	No	No	99	99	Normal	99	99	99	99	99	99	99	99	Yes	No	Radial	145 mm[Hg]	40 mL	5.1 min	99	1 mg/dL	14.6 g/dL	99	No	No	Yes	No	No	No	No	No	No	No	No	Typical angina	No
M	08/15/1952	Yes	No	No	No	No	No	No	No	No	Never	No	No	No	No	99	99	Abnormal	No	No	99	No	No	No	No	No	Yes	No	Radial	145 mm[Hg]	45 mL	10.5 min	99	1.7 mg/dL	15.3 g/dL	99	Yes	No	No	No	No	No	No	No	No	No	No	Typical angina	No
M	02/11/1961	Yes	No	No	No	No	No	No	No	No	Never	No	Yes	No	No	99	99	Abnormal	No	No	No	No	No	No	No	No	Yes	No	Radial	135 mm[Hg]	120 mL	9.5 min	2.5 ng/mL	.7 mg/dL	12.3 g/dL	99	Yes	No	No	No	No	No	No	No	No	No	No	Typical angina	No
M	11/06/1952	Yes	No	No	No	No	No	No	No	No	Never	No	No	No	No	99	99	Abnormal	No	No	No	No	No	No	No	No	Yes	No	Radial	135 mm[Hg]	30 mL	5.2 min	.2 ng/mL	1.2 mg/dL	15 g/dL	99	Yes	No	No	No	No	No	No	No	No	No	No	Atypical angina	No
M	10/12/1980	Yes	No	No	No	No	No	No	No	No	Never	No	Yes	No	No	99	99	Abnormal	No	No	No	No	No	No	No	No	Yes	No	Radial	145 mm[Hg]	45 mL	5.2 min	99	1.4 mg/dL	12.2 g/dL	99	Yes	No	No	No	No	No	No	No	No	No	No	Typical angina	No
F	11/16/1950	Yes	Yes	No	No	No	No	No	No	No	Never	No	No	No	No	99	99	Abnormal	No	No	No	No	No	No	No	No	Yes	No	Radial	130 mm[Hg]	35 mL	4.4 min	.7 ng/mL	1 mg/dL	14.3 g/dL	99	Yes	No	No	No	No	No	No	No	No	No	No	Typical angina	No
M	01/15/1985	Yes	Yes	No	No	No	Yes	No	No	No	Never	No	Yes	No	No	99	99	Normal	99	99	No	99	99	99	99	99	Yes	No	Radial	140 mm[Hg]	45 mL	2.7 min	99	1.1 mg/dL	99	99	No	No	Yes	No	No	No	No	No	No	No	No	Atypical angina	No
M	04/16/1961	Yes	Yes	No	No	No	No	No	No	No	Never	No	Yes	No	No	99	99	Abnormal	No	No	No	No	No	No	No	No	Yes	No	Radial	144 mm[Hg]	45 mL	3.3 min	.9 ng/mL	.9 mg/dL	13.9 g/dL	99	Yes	No	No	No	No	No	No	No	No	No	No	Typical angina	No
M	01/01/1964	Yes	No	No	No	No	No	No	No	No	Never	No	Yes	No	No	99	99	Abnormal	No	No	No	No	No	No	No	No	Yes	No	Radial	140 mm[Hg]	45 mL	8.2 min	2 ng/mL	1 mg/dL	9 g/dL	1 mg/dL	Yes	No	No	No	No	No	No	No	No	No	No	Typical angina	No
M	05/30/1953	No	No	No	No	No	No	No	No	99	Never	No	No	No	No	99	99	Abnormal	No	No	No	No	No	No	No	No	Yes	No	Radial	145 mm[Hg]	32 mL	4.4 min	11.1 ng/mL	1.7 mg/dL	10.7 g/dL	99	Yes	No	No	No	No	No	No	No	No	No	No	Atypical angina	No
M	09/07/1968	No	No	No	No	No	No	No	No	No	Never	No	No	No	No	99	99	Normal	99	99	No	99	99	99	99	99	Yes	No	Radial	145 mm[Hg]	30 mL	13 min	99	99	99	99	Yes	No	No	No	No	No	No	No	No	No	No	Atypical angina	No
F	05/14/1989	Yes	Yes	No	No	No	No	No	No	No	Never	No	Yes	No	No	99	99	Normal	99	99	No	99	99	99	99	99	Yes	No	Radial	145 mm[Hg]	35 mL	2 min	99	.8 mg/dL	15.7 g/dL	99	Yes	No	No	No	No	No	No	No	No	No	No	Typical angina	No
M	08/30/1953	Yes	Yes	Yes	No	No	No	No	No	Yes	Never	No	No	No	No	99	99	Normal	99	99	No	99	99	99	99	99	Yes	No	Radial	145 mm[Hg]	45 mL	5.5 min	99	.8 mg/dL	99	.8 mg/dL	Yes	No	No	No	No	No	No	No	No	No	No	Typical angina	No
M	05/09/1982	No	No	No	No	No	No	No	No	No	Never	No	No	No	No	99	99	Normal	99	99	No	99	99	99	99	99	Yes	No	Radial	140 mm[Hg]	45 mL	14 min	99	.8 mg/dL	14.7 g/dL	99	Yes	No	No	No	No	No	No	No	No	No	No	Typical angina	No
F	01/01/1939	Yes	Yes	No	No	No	Yes	No	No	Yes	Never	No	Yes	No	No	99	99	Normal	99	99	No	99	99	99	99	99	Yes	No	Radial	130 mm[Hg]	45 mL	9 min	.1 ng/mL	1.2 mg/dL	10 g/dL	99	Yes	No	No	No	No	No	No	No	No	No	No	Typical angina	No
F	10/05/1980	Yes	Yes	No	No	No	No	No	No	No	Never	No	Yes	No	Yes	Class I	99	Normal	99	99	No	99	99	99	99	99	Yes	No	Femoral	130 mm[Hg]	45 mL	5.2 min	8.4 ng/mL	1.7 mg/dL	99	99	Yes	No	No	No	No	No	No	No	No	No	No	Typical angina	No
M	01/01/1965	Yes	No	No	No	No	No	No	No	No	Never	No	Yes	No	No	99	99	Abnormal	99	99	No	99	99	99	99	99	Yes	No	Femoral	130 mm[Hg]	35 mL	4.4 min	99	1.2 mg/dL	13 g/dL	99	Yes	No	No	No	No	No	No	No	No	No	No	Typical angina	No
M	11/21/1969	No	No	No	No	No	No	No	No	No	Never	No	No	No	No	99	99	Abnormal	No	No	99	No	No	No	No	No	Yes	No	Radial	130 mm[Hg]	30 mL	13 min	.08 ng/mL	1.1 mg/dL	14.1 g/dL	99	Yes	No	No	No	No	No	No	No	No	No	No	Atypical angina	No
M	08/17/1965	Yes	No	No	No	No	No	No	No	No	Never	No	Yes	No	No	99	99	Abnormal	No	No	No	No	No	No	No	No	Yes	No	Radial	145 mm[Hg]	45 mL	7.2 min	99	1 mg/dL	99	99	Yes	No	No	No	No	No	No	No	No	No	No	Typical angina	No
M	08/07/1947	Yes	No	No	No	No	No	No	No	No	Never	No	Yes	No	No	99	99	Abnormal	No	No	No	No	No	No	No	No	Yes	Yes	Radial	145 mm[Hg]	45 mL	5.2 min	2.7 ng/mL	4.6 mg/dL	8.3 g/dL	99	Yes	No	No	No	No	No	No	No	No	No	No	Typical angina	No
M	11/07/1959	No	No	No	No	No	No	No	No	No	Never	No	No	No	No	99	99	Abnormal	No	No	No	No	No	No	No	No	Yes	No	Radial	140 mm[Hg]	45 mL	3.2 min	99	99	99	99	Yes	No	No	No	No	No	No	No	No	No	No	Typical angina	No
M	09/26/1941	Yes	Yes	No	No	No	No	No	No	No	Never	No	Yes	No	No	99	99	Abnormal	No	No	No	No	No	No	No	No	Yes	Yes	Radial	130 mm[Hg]	35 mL	4.4 min	99	1 mg/dL	14.3 g/dL	99	Yes	No	No	No	No	No	No	No	No	No	No	Typical angina	No
M	02/20/1976	No	No	No	No	No	No	No	No	No	Never	No	Yes	No	No	99	99	Normal	99	99	99	99	99	99	99	99	Yes	No	Radial	145 mm[Hg]	45 mL	10.1 min	.09 ng/mL	.8 mg/dL	14.8 g/dL	99	Yes	No	No	No	No	No	No	No	No	No	No	Typical angina	No
F	05/04/1950	Yes	Yes	No	No	No	No	No	No	No	Never	No	No	No	No	99	99	Normal	99	99	No	99	99	99	99	99	Yes	No	Radial	120 mm[Hg]	45 mL	3 min	99	.5 mg/dL	11.2 g/dL	99	Yes	No	No	No	No	No	No	No	No	No	No	Typical angina	No
M	02/27/1953	Yes	Yes	No	No	No	No	No	No	No	Never	No	No	No	Yes	Class III	Systolic	Abnormal	No	No	No	No	No	No	No	No	Yes	Yes	Radial	140 mm[Hg]	170 mL	14.3 min	99	.8 mg/dL	14.6 g/dL	.8 mg/dL	Yes	No	No	No	No	No	No	No	No	No	No	Typical angina	No
F	12/27/1971	Yes	Yes	No	No	No	No	No	No	No	Former	No	No	No	Yes	Class II	Systolic	Abnormal	No	No	No	Yes	No	No	No	No	Yes	No	Femoral	120 mm[Hg]	30 mL	2.5 min	10.11 ng/mL	2.1 mg/dL	13.6 g/dL	2.1 mg/dL	Yes	No	No	No	No	No	No	No	No	No	No	Typical angina	No
M	01/09/1960	Yes	Yes	No	No	No	No	No	No	Yes	Former	No	No	No	No	99	99	Abnormal	No	No	99	No	No	No	No	No	Yes	Yes	Femoral	120 mm[Hg]	160 mL	30 min	.1 ng/mL	1.5 mg/dL	9.8 g/dL	2.2 mg/dL	No	No	No	Yes	No	No	No	No	No	No	No	Typical angina	No
F	11/04/1969	Yes	No	No	No	No	No	No	No	No	Current - Every Day	No	No	No	No	99	99	Abnormal	No	No	No	No	No	No	No	No	Yes	No	Radial	130 mm[Hg]	45 mL	10.1 min	99	1.1 mg/dL	99	99	Yes	No	No	No	No	No	No	No	No	No	No	Typical angina	No
M	06/03/1952	No	No	No	No	No	No	No	No	No	Never	No	No	No	No	99	99	Abnormal	No	No	No	No	No	No	No	No	Yes	No	Radial	137 mm[Hg]	45 mL	14.4 min	.1 ng/mL	.8 mg/dL	12.8 g/dL	.8 mg/dL	Yes	No	No	No	No	No	No	No	No	No	No	Asymptomatic	No
M	09/07/1975	No	No	Yes	No	No	No	No	No	Yes	Never	No	No	No	No	99	99	Normal	99	99	No	99	99	99	99	99	Yes	No	Femoral	145 mm[Hg]	45 mL	5.5 min	99	1.3 mg/dL	13.5 g/dL	99	Yes	No	No	No	No	No	No	No	No	No	No	Typical angina	No
F	03/06/1958	No	Yes	No	No	No	No	No	No	No	Never	No	No	No	No	99	99	Abnormal	No	No	No	No	No	No	No	No	Yes	Yes	Femoral	120 mm[Hg]	35 mL	14.4 min	.1 ng/mL	1.4 mg/dL	14.9 g/dL	1.4 mg/dL	Yes	No	No	No	No	No	No	No	No	No	No	Typical angina	No
F	03/01/1980	Yes	No	No	No	No	No	No	No	No	Never	No	Yes	No	No	99	99	Abnormal	No	No	99	Yes	No	No	No	No	Yes	No	Femoral	130 mm[Hg]	45 mL	3.4 min	3.1 ng/mL	.7 mg/dL	12.5 g/dL	99	Yes	No	No	No	No	No	No	No	No	No	No	Typical angina	Yes
M	08/17/1966	Yes	No	Yes	No	Yes	No	No	No	No	Never	No	No	No	No	99	99	99	99	99	No	99	99	99	99	99	Yes	No	Radial	180 mm[Hg]	70 mL	4.5 min	99	1 mg/dL	12.8 g/dL	1 mg/dL	No	No	No	No	No	No	No	No	No	Yes	No	Typical angina	No
M	01/01/1948	Yes	No	Yes	No	No	No	No	No	Yes	Never	No	No	No	Yes	Class III	Systolic	Abnormal	No	No	99	No	No	No	No	No	Yes	No	Femoral	140 mm[Hg]	90 mL	5.5 min	99	1.2 mg/dL	13.2 g/dL	99	Yes	No	No	No	No	No	No	No	No	No	No	Typical angina	No
M	01/01/1952	No	No	No	No	No	No	No	No	No	Never	No	No	No	No	99	99	Abnormal	No	No	No	No	No	No	No	No	Yes	No	Radial	140 mm[Hg]	60 mL	3.5 min	99	.4 mg/dL	12.5 g/dL	99	No	No	Yes	No	No	No	No	No	No	No	No	Atypical angina	No
M	07/07/1969	No	No	No	No	No	No	No	No	No	Never	No	No	No	No	99	99	99	99	99	99	99	99	99	99	99	Yes	No	Radial	140 mm[Hg]	60 mL	4 min	99	1.2 mg/dL	15.5 g/dL	99	No	No	Yes	No	No	No	No	No	No	No	No	Typical angina	No
F	06/08/1988	Yes	No	No	No	No	No	No	No	No	Never	No	Yes	No	No	99	99	Abnormal	No	No	No	No	No	No	No	No	Yes	No	Femoral	160 mm[Hg]	50 mL	5.5 min	.7 ng/mL	1.6 mg/dL	14.4 g/dL	99	No	Yes	No	No	No	No	No	No	No	No	No	Typical angina	No
M	02/03/1975	No	Yes	No	No	No	Yes	No	No	No	Smoker - Current status unknown	No	No	No	No	99	99	Normal	99	99	No	99	99	99	99	99	Yes	No	Radial	140 mm[Hg]	60 mL	3.5 min	99	.9 mg/dL	14.3 g/dL	99	Yes	No	No	No	No	No	No	No	No	No	No	Typical angina	No
F	03/04/1974	No	No	Yes	No	No	No	Yes	No	Yes	Never	No	No	No	No	99	99	Abnormal	No	No	No	No	No	No	No	No	Yes	No	Femoral	130 mm[Hg]	75 mL	10 min	99	.6 mg/dL	13.2 g/dL	99	No	No	Yes	No	No	No	No	No	No	No	No	Typical angina	No
F	12/07/1960	Yes	No	No	No	No	No	No	No	No	Never	No	No	No	No	99	99	Abnormal	No	No	99	No	No	No	No	No	Yes	No	Radial	140 mm[Hg]	70 mL	5.5 min	99	.8 mg/dL	14 g/dL	99	Yes	No	No	No	No	No	No	No	No	No	No	Typical angina	No
F	10/18/1965	No	No	No	No	No	No	No	No	No	Never	No	No	No	No	99	99	Normal	99	99	No	99	99	99	99	99	Yes	No	Radial	140 mm[Hg]	70 mL	5.5 min	99	.9 mg/dL	99	99	Yes	No	No	No	No	No	No	No	No	No	No	Atypical angina	No
M	01/01/1941	Yes	No	No	No	No	No	No	No	No	Never	No	Yes	No	No	99	99	Abnormal	No	No	99	No	No	No	No	No	Yes	No	Radial	130 mm[Hg]	60 mL	2.5 min	99	1.7 mg/dL	99	99	No	No	No	No	No	No	No	No	No	Yes	No	Typical angina	No
F	04/17/1958	Yes	No	No	No	No	Yes	No	No	No	Never	No	Yes	No	No	99	99	Abnormal	No	No	No	No	No	No	No	No	Yes	No	Radial	140 mm[Hg]	60 mL	5 min	99	1.1 mg/dL	14.1 g/dL	99	Yes	No	No	No	No	No	No	No	No	No	No	Typical angina	No
M	07/08/1978	Yes	No	No	No	No	No	No	No	No	Never	No	No	No	No	99	99	Normal	99	99	99	99	99	99	99	99	Yes	No	Radial	130 mm[Hg]	45 mL	5.5 min	99	1 mg/dL	99	99	Yes	No	No	No	No	No	No	No	No	No	No	Atypical angina	No
M	12/11/1954	Yes	No	No	No	No	No	No	No	No	Never	No	Yes	No	No	99	99	Abnormal	No	No	No	No	No	No	No	No	Yes	No	Radial	170 mm[Hg]	35 mL	3.5 min	99	.5 mg/dL	10.7 g/dL	99	Yes	No	No	No	No	No	No	No	No	No	No	Typical angina	No
M	02/04/1948	Yes	No	No	No	No	No	No	No	No	Never	No	No	No	No	99	99	Abnormal	No	No	No	No	No	No	No	No	Yes	No	Radial	130 mm[Hg]	120 mL	15.5 min	99	.8 mg/dL	14 g/dL	.8 mg/dL	Yes	No	No	No	No	No	No	No	No	No	No	Typical angina	No
F	01/01/1970	Yes	Yes	No	No	No	No	No	No	No	Never	No	No	No	Yes	Class III	99	Normal	99	99	No	99	99	99	99	99	Yes	No	Radial	140 mm[Hg]	50 mL	3.4 min	99	1.2 mg/dL	99	99	Yes	No	No	No	No	No	No	No	No	No	No	Typical angina	No
M	05/09/1951	Yes	No	No	No	No	No	No	No	No	Never	No	Yes	No	No	99	99	Normal	99	99	99	99	99	99	99	99	Yes	No	Radial	145 mm[Hg]	50 mL	2.5 min	99	.9 mg/dL	12.1 g/dL	99	No	No	Yes	No	No	No	No	No	No	No	No	Atypical angina	No
M	12/26/1967	Yes	No	Yes	Yes	No	No	No	No	No	Never	No	No	No	Yes	Class II	Systolic	Normal	99	99	99	99	99	99	99	99	Yes	No	Radial	120 mm[Hg]	40 mL	3.5 min	99	.8 mg/dL	14 g/dL	99	Yes	No	No	No	No	No	No	No	No	No	No	Typical angina	No
M	12/25/1942	Yes	No	No	No	Yes	No	No	No	No	Never	No	Yes	No	Yes	Class III	Diastolic	Abnormal	No	No	No	Yes	No	No	No	No	Yes	No	Radial	120 mm[Hg]	30 mL	2 min	99	.8 mg/dL	13.2 g/dL	99	No	No	Yes	No	No	No	No	No	No	No	No	Typical angina	No
F	09/10/1962	Yes	No	No	No	No	No	No	No	No	Never	No	Yes	No	No	99	99	Abnormal	No	No	99	No	No	No	No	No	Yes	No	Radial	180 mm[Hg]	30 mL	5.9 min	99	1 mg/dL	12.6 g/dL	99	No	Yes	No	No	No	No	No	No	No	No	No	Typical angina	No
M	05/09/1984	No	Yes	No	No	No	No	No	No	No	Never	No	Yes	No	No	99	99	Abnormal	No	No	99	No	No	No	No	No	Yes	No	Radial	120 mm[Hg]	40 mL	3.7 min	99	1 mg/dL	99	99	Yes	No	No	No	No	No	No	No	No	No	No	Typical angina	No
M	04/07/1970	No	No	No	No	No	No	No	No	No	Former	No	Yes	No	No	99	99	Normal	99	99	No	99	99	99	99	99	Yes	No	Radial	145 mm[Hg]	35 mL	10.5 min	99	1 mg/dL	12.1 g/dL	99	Yes	No	No	No	No	No	No	No	No	No	No	Typical angina	No
M	02/02/1950	Yes	No	No	No	No	No	No	No	No	Current - Every Day	No	No	No	No	99	99	Abnormal	No	No	No	No	No	No	No	No	Yes	No	Radial	140 mm[Hg]	50 mL	8.4 min	99	99	99	99	Yes	No	No	No	No	No	No	No	No	No	No	Typical angina	No
M	06/07/1972	No	No	No	No	No	No	No	No	Yes	Never	No	No	No	No	99	99	Normal	99	99	No	99	99	99	99	99	Yes	No	Femoral	140 mm[Hg]	90 mL	23.5 min	99	1.3 mg/dL	10.5 g/dL	99	Yes	No	No	No	No	No	No	No	No	No	No	Typical angina	No
M	11/28/1955	Yes	No	No	No	No	No	No	No	No	Never	No	No	No	No	99	99	Normal	99	99	No	99	99	99	99	99	Yes	No	Radial	120 mm[Hg]	35 mL	1 min	99	1.3 mg/dL	15.6 g/dL	99	Yes	No	No	No	No	No	No	No	No	No	No	Typical angina	No
M	11/02/1960	Yes	Yes	No	No	No	No	No	No	No	Never	No	No	No	Yes	Class II	Diastolic	Abnormal	No	No	99	No	No	No	No	No	Yes	No	Radial	120 mm[Hg]	40 mL	2.4 min	99	1 mg/dL	15.7 g/dL	99	Yes	No	No	No	No	No	No	No	No	No	No	Typical angina	No
M	08/11/1977	Yes	No	No	No	No	No	No	No	No	Never	No	Yes	No	No	99	99	Abnormal	No	No	No	No	No	No	No	No	Yes	No	Radial	120 mm[Hg]	25 mL	6.5 min	130 ng/mL	2 mg/dL	13 g/dL	2 mg/dL	Yes	No	No	No	No	No	No	No	No	No	No	Typical angina	No
M	02/09/1956	Yes	No	Yes	Yes	Yes	No	No	No	No	Never	No	Yes	No	No	99	99	Abnormal	No	No	No	No	No	No	No	No	Yes	Yes	Radial	145 mm[Hg]	45 mL	20.6 min	99	1.8 mg/dL	11.4 g/dL	99	Yes	No	No	No	No	No	No	No	No	No	No	Typical angina	No
F	04/09/1960	No	Yes	No	No	No	No	No	No	No	Never	No	No	No	No	99	99	Abnormal	No	No	No	No	No	No	No	No	Yes	No	Femoral	145 mm[Hg]	35 mL	4.5 min	99	99	99	99	Yes	No	No	No	No	No	No	No	No	No	No	Atypical angina	No
M	05/09/1987	Yes	No	No	No	No	No	No	No	No	Never	No	No	No	No	99	99	Abnormal	No	No	No	No	No	No	No	No	Yes	No	Radial	128 mm[Hg]	45 mL	2.4 min	1 ng/mL	.6 mg/dL	12.4 g/dL	99	Yes	No	No	No	No	No	No	No	No	No	No	Atypical angina	No
F	01/18/1962	Yes	No	No	No	No	No	No	No	No	Never	No	Yes	No	No	99	99	Abnormal	No	No	No	No	No	No	No	No	Yes	Yes	Radial	132 mm[Hg]	150 mL	14 min	.4 ng/mL	.8 mg/dL	10.6 g/dL	99	Yes	No	No	No	No	No	No	No	No	No	No	Typical angina	No
M	02/28/1958	No	No	No	No	No	No	No	No	No	Never	No	No	No	No	99	99	Abnormal	No	No	No	No	No	No	No	No	Yes	No	Radial	130 mm[Hg]	40 mL	2.3 min	99	1.3 mg/dL	12.3 g/dL	99	Yes	No	No	No	No	No	No	No	No	No	No	Typical angina	No
M	10/09/1988	No	No	No	No	No	No	No	No	No	Never	No	No	No	No	99	99	Abnormal	No	No	No	No	No	No	No	No	Yes	No	Radial	130 mm[Hg]	40 mL	1.9 min	99	.9 mg/dL	10.9 g/dL	99	Yes	No	No	No	No	No	No	No	No	No	No	Typical angina	No
F	12/22/1970	Yes	No	No	No	No	No	No	No	No	Never	No	Yes	No	No	99	99	Abnormal	No	No	No	No	No	No	No	No	Yes	No	Radial	118 mm[Hg]	100 mL	12.8 min	76.2 ng/mL	99	99	99	Yes	No	No	No	No	No	No	No	No	No	No	Typical angina	No
F	03/02/1987	Yes	No	No	No	No	No	No	No	No	Never	No	Yes	No	No	99	99	Abnormal	No	No	No	No	No	No	No	No	Yes	Yes	Radial	133 mm[Hg]	150 mL	25 min	1.4 ng/mL	1 mg/dL	14.5 g/dL	99	Yes	No	No	No	No	No	No	No	No	No	No	Typical angina	No
M	10/01/1959	Yes	No	No	No	No	No	No	No	No	Never	No	No	No	No	99	99	Abnormal	No	No	No	No	No	No	No	No	Yes	No	Femoral	131 mm[Hg]	150 mL	24.8 min	99	.7 mg/dL	12.8 g/dL	99	Yes	No	No	No	No	No	No	No	No	No	No	Typical angina	No
F	01/05/1948	No	No	No	No	No	No	No	No	No	Never	No	No	No	No	99	99	Abnormal	No	No	99	No	No	No	No	No	Yes	Yes	Radial	130 mm[Hg]	100 mL	13.9 min	2.1 ng/mL	1 mg/dL	15.1 g/dL	.7 mg/dL	Yes	No	No	No	No	No	No	No	No	No	No	Typical angina	No
M	05/25/1936	Yes	No	No	No	No	No	No	No	No	Never	No	Yes	No	No	99	99	Abnormal	No	No	99	No	No	No	No	No	Yes	Yes	Radial	130 mm[Hg]	35 mL	4.5 min	6.4 ng/mL	1.4 mg/dL	13.4 g/dL	1.1 mg/dL	Yes	No	No	No	No	No	No	No	No	No	No	Typical angina	No
M	05/04/1947	Yes	No	No	No	No	No	No	No	No	Never	No	No	No	No	99	99	Abnormal	No	No	No	No	No	No	No	No	Yes	No	Radial	130 mm[Hg]	40 mL	10.5 min	99	.8 mg/dL	10.6 g/dL	99	Yes	No	No	No	No	No	No	No	No	No	No	Typical angina	No
F	04/05/1944	No	No	No	No	No	No	No	No	No	Former	No	No	No	No	99	99	Abnormal	No	No	No	No	No	No	No	No	Yes	Yes	Radial	130 mm[Hg]	150 mL	18.5 min	99	.8 mg/dL	13.9 g/dL	99	Yes	No	No	No	No	No	No	No	No	No	No	Typical angina	No
M	05/20/1956	Yes	No	No	No	No	No	No	No	No	Never	No	No	No	No	99	99	Abnormal	No	No	No	No	No	No	No	No	Yes	Yes	Radial	126 mm[Hg]	150 mL	22.7 min	99	1.2 mg/dL	15 g/dL	.9 mg/dL	Yes	No	No	No	No	No	No	No	No	No	No	Typical angina	No
M	09/06/1957	No	Yes	No	No	No	No	No	No	No	Never	No	Yes	No	No	99	99	Abnormal	No	No	No	No	No	No	No	No	Yes	No	Radial	130 mm[Hg]	100 mL	17 min	.2 ng/mL	.9 mg/dL	15.4 g/dL	99	Yes	No	No	No	No	No	No	No	No	No	No	Typical angina	No
M	05/28/1954	Yes	No	No	No	No	No	No	Yes	No	Never	No	No	No	No	99	99	Normal	99	99	No	99	99	99	99	99	Yes	No	Radial	130 mm[Hg]	45 mL	2 min	99	99	99	99	Yes	No	No	No	No	No	No	No	No	No	No	Asymptomatic	No
M	05/04/1969	No	Yes	No	No	No	Yes	No	No	No	Never	No	No	No	No	99	99	Normal	99	99	No	99	99	99	99	99	Yes	No	Radial	120 mm[Hg]	75 mL	7.1 min	99	.9 mg/dL	17.2 g/dL	99	Yes	No	No	No	No	No	No	No	No	No	No	Typical angina	No
M	12/15/1961	Yes	Yes	No	No	No	No	No	No	No	Former	No	Yes	No	No	99	99	Abnormal	No	No	No	No	No	No	No	No	Yes	No	Radial	140 mm[Hg]	40 mL	4.2 min	99	1 mg/dL	13.5 g/dL	99	Yes	No	No	No	No	No	No	No	No	No	No	Typical angina	No
M	08/07/1969	No	No	No	No	No	No	No	No	No	Never	No	No	No	No	99	99	Abnormal	No	No	No	No	No	No	No	No	Yes	No	Radial	130 mm[Hg]	45 mL	4.3 min	99	99	99	99	Yes	No	No	No	No	No	No	No	No	No	No	Atypical angina	No
M	11/08/1961	No	No	No	No	No	No	No	No	No	Never	No	No	No	No	99	99	Abnormal	No	No	No	No	No	No	No	No	Yes	Yes	Femoral	140 mm[Hg]	30 mL	3.6 min	5.6 ng/mL	4.3 mg/dL	12.2 g/dL	99	Yes	No	No	No	No	No	No	No	No	No	No	Typical angina	No
F	02/11/1951	No	Yes	No	No	No	No	No	No	No	Never	No	No	No	No	99	99	Abnormal	No	No	No	No	No	No	No	No	Yes	No	Radial	140 mm[Hg]	40 mL	5.7 min	99	1.2 mg/dL	14.7 g/dL	99	Yes	No	No	No	No	No	No	No	No	No	No	Atypical angina	No
M	08/18/1969	Yes	No	No	No	No	No	No	No	No	Never	No	Yes	No	No	99	99	Abnormal	No	No	No	No	No	No	No	No	Yes	Yes	Femoral	140 mm[Hg]	45 mL	7.1 min	6.8 ng/mL	3.2 mg/dL	10.6 g/dL	2.8 mg/dL	Yes	No	No	No	No	No	No	No	No	No	No	Typical angina	No
M	11/04/1965	No	No	No	No	No	No	No	No	No	Never	No	No	No	No	99	99	Abnormal	No	No	No	Yes	No	No	No	No	Yes	Yes	Femoral	140 mm[Hg]	50 mL	9.5 min	4 ng/mL	2.8 mg/dL	7.9 g/dL	1.9 mg/dL	Yes	No	No	No	No	No	No	No	No	No	No	Typical angina	No
F	01/01/1956	Yes	Yes	No	No	No	No	No	No	No	Never	No	No	No	No	99	99	Abnormal	No	No	99	No	No	No	No	No	Yes	No	Radial	138 mm[Hg]	50 mL	6.8 min	99	1 mg/dL	14.2 g/dL	99	Yes	No	No	No	No	No	No	No	No	No	No	Typical angina	No
M	09/16/1940	Yes	No	No	No	No	No	No	No	No	Never	No	No	No	No	99	99	Abnormal	No	No	99	No	No	No	No	No	Yes	Yes	Radial	120 mm[Hg]	70 mL	12.3 min	99	1 mg/dL	11.8 g/dL	99	Yes	No	No	No	No	No	No	No	No	No	No	Typical angina	No
M	10/16/1962	No	No	No	No	No	No	No	No	No	Never	No	No	No	No	99	99	Abnormal	No	No	99	No	No	No	No	No	Yes	Yes	Radial	145 mm[Hg]	100 mL	18.6 min	99	1.3 mg/dL	16.4 g/dL	1.2 mg/dL	Yes	No	No	No	No	No	No	No	No	No	No	Typical angina	No
F	08/24/1942	Yes	No	No	No	No	No	Yes	No	No	Never	No	No	No	No	99	99	Abnormal	No	No	99	No	No	No	No	No	Yes	No	Femoral	145 mm[Hg]	35 mL	2.6 min	99	1 mg/dL	12.6 g/dL	99	Yes	No	No	No	No	No	No	No	No	No	No	Typical angina	No
M	08/09/1952	Yes	No	No	No	No	No	No	No	No	Never	No	Yes	No	No	99	99	Abnormal	No	No	99	No	No	No	No	No	Yes	Yes	Femoral	110 mm[Hg]	30 mL	30 min	1.9 ng/mL	1.2 mg/dL	8.5 g/dL	.8 mg/dL	Yes	No	No	No	No	No	No	No	No	No	No	Typical angina	No
F	02/12/1948	No	No	No	No	No	No	No	No	No	Never	No	No	No	No	99	99	Abnormal	No	No	99	No	No	No	No	No	Yes	Yes	Femoral	80 mm[Hg]	50 mL	9.5 min	4 ng/mL	2.8 mg/dL	7.9 g/dL	99	Yes	No	No	No	No	No	No	No	No	No	No	Typical angina	No
M	05/22/1958	Yes	No	No	No	No	No	No	No	No	Never	No	No	No	No	99	99	Abnormal	No	No	99	No	No	No	No	No	Yes	No	Radial	140 mm[Hg]	150 mL	23.3 min	99	1.2 mg/dL	99	99	Yes	No	No	No	No	No	No	No	No	No	No	Typical angina	No
M	02/25/1950	Yes	Yes	No	No	No	No	No	No	No	Never	No	No	No	No	99	99	Abnormal	No	No	99	No	No	No	No	No	Yes	Yes	Radial	145 mm[Hg]	45 mL	17.1 min	99	99	99	99	Yes	No	No	No	No	No	No	No	No	No	No	Typical angina	No
M	05/04/1960	Yes	Yes	No	No	No	Yes	No	No	No	Never	No	Yes	No	No	99	99	Abnormal	No	No	99	No	No	No	No	No	Yes	Yes	Radial	145 mm[Hg]	45 mL	.3 min	.3 ng/mL	.3 mg/dL	15.2 g/dL	.9 mg/dL	Yes	No	No	No	No	No	No	No	No	No	No	Typical angina	No
M	05/16/1962	Yes	Yes	No	No	No	No	No	No	No	Never	No	Yes	No	No	99	99	Abnormal	No	No	99	No	No	No	No	No	Yes	Yes	Radial	145 mm[Hg]	50 mL	4.4 min	9 ng/mL	1.4 mg/dL	16.4 g/dL	99	Yes	No	No	No	No	No	No	No	No	No	No	Typical angina	No
M	01/01/1948	Yes	No	No	No	No	No	No	No	No	Never	No	Yes	No	No	99	99	Abnormal	No	No	99	No	No	No	No	No	Yes	Yes	Radial	140 mm[Hg]	45 mL	4.4 min	4.2 ng/mL	1 mg/dL	12 g/dL	.8 mg/dL	Yes	No	No	No	No	No	No	No	No	No	No	Typical angina	No
M	09/01/1958	Yes	No	No	No	No	No	No	No	No	Current - Every Day	No	No	No	No	99	99	Abnormal	No	No	99	No	No	No	No	No	Yes	Yes	Radial	130 mm[Hg]	40 mL	2.5 min	.3 ng/mL	.9 mg/dL	14.9 g/dL	.9 mg/dL	Yes	No	No	No	No	No	No	No	No	No	No	Typical angina	No
M	02/05/1971	Yes	No	No	No	No	No	No	No	No	Never	No	No	No	No	99	99	Abnormal	No	No	99	No	No	No	No	No	Yes	Yes	Femoral	150 mm[Hg]	35 mL	4 min	2.8 ng/mL	3 mg/dL	11.6 g/dL	99	No	No	Yes	No	No	No	No	No	No	No	No	Typical angina	No
M	07/04/1989	Yes	No	No	No	No	No	No	No	No	Never	No	No	No	No	99	99	Abnormal	No	No	99	No	No	No	No	No	Yes	Yes	Radial	140 mm[Hg]	50 mL	3 min	26 ng/mL	1.3 mg/dL	12.4 g/dL	1 mg/dL	Yes	No	No	No	No	No	No	No	No	No	No	Typical angina	No
F	11/17/1961	Yes	No	No	No	No	No	No	No	No	Current - Every Day	No	No	No	No	99	99	Abnormal	No	No	99	No	No	No	No	No	Yes	Yes	Radial	131 mm[Hg]	45 mL	4.1 min	.2 ng/mL	.9 mg/dL	99	.8 mg/dL	Yes	No	No	No	No	No	No	No	No	No	No	Typical angina	No
M	03/04/1988	No	Yes	Yes	No	No	No	No	No	No	Never	No	No	No	No	99	99	Abnormal	No	No	99	No	No	No	No	No	Yes	No	Radial	145 mm[Hg]	45 mL	5.2 min	19.5 ng/mL	2 mg/dL	12.4 g/dL	99	Yes	No	No	No	No	No	No	No	No	No	No	Typical angina	No
M	05/01/1956	Yes	Yes	No	No	No	No	No	No	No	Never	No	No	No	Yes	Class III	Systolic	Abnormal	No	No	99	No	Yes	No	No	No	Yes	Yes	Radial	144 mm[Hg]	45 mL	13.1 min	.2 ng/mL	1.4 mg/dL	14.3 g/dL	99	Yes	No	No	No	No	No	No	No	No	No	No	Typical angina	No
M	02/02/1975	No	No	No	No	No	No	No	No	No	Never	No	No	No	No	99	99	Abnormal	No	No	99	No	No	No	No	No	Yes	Yes	Radial	145 mm[Hg]	45 mL	5.2 min	99	1 mg/dL	13.6 g/dL	.6 mg/dL	Yes	No	No	No	No	No	No	No	No	No	No	Typical angina	No
M	05/13/1952	No	No	No	No	No	No	No	No	No	Never	No	No	No	No	99	99	Abnormal	No	No	99	No	No	No	No	No	Yes	Yes	Radial	145 mm[Hg]	45 mL	4.5 min	20.35 ng/mL	1.1 mg/dL	13.8 g/dL	99	Yes	No	No	No	No	No	No	No	No	No	No	Typical angina	No
M	01/01/1954	Yes	No	No	No	No	No	No	No	No	Never	99	Yes	No	No	99	99	Abnormal	No	No	99	Yes	No	No	No	No	Yes	Yes	Radial	145 mm[Hg]	45 mL	5 min	4.7 ng/mL	1.1 mg/dL	14 g/dL	99	Yes	No	No	No	No	No	No	No	No	No	No	Typical angina	No
M	03/02/1960	Yes	No	No	No	No	No	No	No	No	Never	No	Yes	No	No	99	99	Abnormal	No	No	99	No	No	No	No	No	Yes	Yes	Radial	145 mm[Hg]	60 mL	26.5 min	.3 ng/mL	3 mg/dL	9.8 g/dL	1.4 mg/dL	No	Yes	No	No	No	No	No	No	No	No	No	Typical angina	No
M	09/08/1981	Yes	No	No	No	No	No	No	No	No	Never	No	Yes	No	No	99	99	Abnormal	No	No	99	No	No	No	No	No	Yes	Yes	Radial	142 mm[Hg]	60 mL	4.5 min	4.5 ng/mL	1 mg/dL	10.6 g/dL	99	Yes	No	No	No	No	No	No	No	No	No	No	Typical angina	No
F	05/17/1964	Yes	Yes	No	No	No	No	No	No	No	Never	No	Yes	No	No	99	99	Abnormal	No	No	99	No	No	No	No	No	Yes	Yes	Radial	140 mm[Hg]	40 mL	2 min	99	.6 mg/dL	11.4 g/dL	99	Yes	No	No	No	No	No	No	No	No	No	No	Typical angina	No
F	03/04/1961	Yes	Yes	No	No	No	No	No	No	No	Never	No	Yes	No	No	99	99	Abnormal	No	No	99	No	No	No	No	No	Yes	No	Femoral	150 mm[Hg]	45 mL	10.1 min	2.3 ng/mL	.9 mg/dL	14.3 g/dL	99	Yes	No	No	No	No	No	No	No	No	No	No	Typical angina	No
M	03/20/1989	Yes	No	No	No	No	No	No	No	No	Never	No	Yes	No	No	99	99	Abnormal	No	No	99	Yes	No	No	No	No	Yes	No	Radial	145 mm[Hg]	45 mL	16.2 min	99	.8 mg/dL	15.3 g/dL	99	Yes	No	No	No	No	No	No	No	No	No	No	Typical angina	No
F	10/28/1955	No	No	No	No	No	No	No	No	No	Never	No	No	No	No	99	99	Abnormal	No	No	99	No	No	No	No	No	Yes	No	Femoral	147 mm[Hg]	45 mL	23.1 min	.06 ng/mL	1.4 mg/dL	14.4 g/dL	99	Yes	No	No	No	No	No	No	No	No	No	No	Typical angina	No
F	11/08/1965	Yes	No	No	No	No	No	No	No	No	Never	No	No	No	No	99	99	Abnormal	No	No	99	No	No	No	No	No	Yes	No	Radial	120 mm[Hg]	55 mL	3.5 min	4.7 ng/mL	.8 mg/dL	13.8 g/dL	99	Yes	No	No	No	No	No	No	No	No	No	No	Typical angina	No
F	01/22/1952	No	No	No	No	No	No	No	No	No	Never	No	No	No	No	99	99	Abnormal	No	No	99	No	No	No	No	No	Yes	No	Radial	125 mm[Hg]	40 mL	3.8 min	4.7 ng/mL	1 mg/dL	11.4 g/dL	.8 mg/dL	Yes	No	No	No	No	No	No	No	No	No	No	Typical angina	No
M	05/05/1974	Yes	No	No	No	No	No	No	Yes	No	Never	No	Yes	No	No	99	99	Abnormal	No	No	99	No	No	No	No	No	Yes	Yes	Radial	135 mm[Hg]	50 mL	2 min	20 ng/mL	.8 mg/dL	13.5 g/dL	.8 mg/dL	No	No	No	Yes	No	No	No	No	No	No	No	Typical angina	No
M	04/06/1976	Yes	No	No	No	No	No	No	No	No	Never	No	No	No	No	99	99	Normal	99	99	99	99	99	99	99	99	Yes	Yes	Radial	135 mm[Hg]	35 mL	4.2 min	99	5 mg/dL	11.3 g/dL	99	Yes	No	No	No	No	No	No	No	No	No	No	Typical angina	No
M	12/05/1984	Yes	No	No	No	No	No	No	No	No	Never	No	Yes	No	No	99	99	Abnormal	No	No	99	No	No	No	No	No	Yes	Yes	Femoral	135 mm[Hg]	35 mL	30 min	.1 ng/mL	1.3 mg/dL	12.8 g/dL	1.3 mg/dL	Yes	No	No	No	No	No	No	No	No	No	No	Typical angina	No
M	11/01/1966	No	No	No	No	No	No	No	No	No	Never	No	No	No	No	99	99	Abnormal	No	No	99	No	No	No	No	No	Yes	Yes	Radial	125 mm[Hg]	5 mL	12 min	99	.9 mg/dL	17.8 g/dL	99	Yes	No	No	No	No	No	No	No	No	No	No	Typical angina	No
F	11/27/1960	No	No	No	No	No	No	No	No	No	Never	No	No	No	No	99	99	Abnormal	No	No	99	No	No	No	No	No	Yes	Yes	Radial	145 mm[Hg]	40 mL	8.2 min	99	.8 mg/dL	14.6 g/dL	99	Yes	No	No	No	No	No	No	No	No	No	No	Typical angina	No
M	09/05/1963	Yes	No	No	No	No	No	No	No	No	Never	No	No	No	No	99	99	Abnormal	No	No	99	No	No	No	No	No	Yes	Yes	Radial	130 mm[Hg]	35 mL	12.6 min	99	1.3 mg/dL	10.7 g/dL	.9 mg/dL	Yes	No	No	No	No	No	No	No	No	No	No	Typical angina	No
M	05/04/1945	Yes	No	No	No	No	No	No	No	No	Never	No	Yes	No	No	99	99	Abnormal	No	No	99	No	No	No	No	No	Yes	Yes	Radial	130 mm[Hg]	45 mL	11.8 min	99	.8 mg/dL	11.5 g/dL	.7 mg/dL	No	No	No	Yes	No	No	No	No	No	No	No	Typical angina	No
M	06/04/1983	Yes	No	No	No	No	No	No	No	No	Never	No	No	No	No	99	99	Abnormal	No	No	99	No	No	No	No	No	Yes	Yes	Radial	133 mm[Hg]	45 mL	8.6 min	.06 ng/mL	.6 mg/dL	15.9 g/dL	99	Yes	No	No	No	No	No	No	No	No	No	No	Typical angina	No
M	07/09/1972	No	No	No	No	No	No	No	No	No	Current - Every Day	No	No	No	No	99	99	Abnormal	No	No	99	No	No	No	No	No	Yes	Yes	Radial	132 mm[Hg]	45 mL	12.8 min	.3 ng/mL	.8 mg/dL	14.3 g/dL	99	Yes	No	No	No	No	No	No	No	No	No	No	Typical angina	No
M	03/23/1971	Yes	Yes	No	No	No	No	No	No	No	Never	No	Yes	No	No	99	99	Abnormal	No	No	99	No	No	No	No	No	Yes	No	Radial	145 mm[Hg]	30 mL	.9 min	99	.9 mg/dL	12.4 g/dL	99	Yes	No	No	No	No	No	No	No	No	No	No	Typical angina	No
M	04/09/1950	No	No	No	No	No	No	No	No	Yes	Never	No	No	No	No	99	99	Abnormal	No	No	99	No	No	No	No	No	Yes	Yes	Femoral	117 mm[Hg]	45 mL	11.7 min	.1 ng/mL	.8 mg/dL	9.7 g/dL	1.1 mg/dL	Yes	No	No	No	No	No	No	No	No	No	No	Typical angina	No
M	01/24/1967	No	No	No	No	No	No	No	No	No	Never	No	Yes	No	No	99	99	Abnormal	No	No	99	Yes	No	No	No	No	Yes	Yes	Radial	120 mm[Hg]	140 mL	30 min	.1 ng/mL	1.4 mg/dL	11.1 g/dL	99	Yes	No	No	No	No	No	No	No	No	No	No	Typical angina	No
M	02/04/1964	No	No	No	No	No	No	No	No	No	Never	No	Yes	No	No	99	99	Abnormal	No	No	99	No	No	No	No	No	Yes	No	Femoral	125 mm[Hg]	35 mL	6 min	107 ng/mL	1.2 mg/dL	14 g/dL	99	Yes	No	No	No	No	No	No	No	No	No	No	Typical angina	No
M	02/06/1967	No	No	No	No	Yes	No	No	No	No	Never	Yes	No	No	Yes	Class II	99	Abnormal	No	No	99	No	No	No	No	Yes	Yes	Yes	Radial	130 mm[Hg]	45 mL	16.4 min	3.5 ng/mL	1.5 mg/dL	11.3 g/dL	99	Yes	No	No	No	No	No	No	No	No	No	No	Typical angina	No
M	09/08/1942	Yes	No	No	No	No	No	No	No	No	Never	No	No	No	No	99	99	Abnormal	No	No	99	Yes	No	No	No	No	Yes	Yes	Radial	135 mm[Hg]	300 mL	30 min	18.6 ng/mL	1.3 mg/dL	13 g/dL	1.3 mg/dL	Yes	No	No	No	No	No	No	No	No	No	No	Typical angina	No
F	05/04/1977	Yes	Yes	No	No	No	No	No	No	No	Unknown if ever smoked	No	Yes	No	No	99	99	Abnormal	No	No	99	No	No	No	No	No	Yes	Yes	Radial	130 mm[Hg]	45 mL	7.2 min	99	.9 mg/dL	13.9 g/dL	.8 mg/dL	Yes	No	No	No	No	No	No	No	No	No	No	Typical angina	No
M	01/06/1970	Yes	No	Yes	No	No	No	No	No	No	Never	No	Yes	No	No	99	99	Abnormal	No	No	99	No	No	No	No	No	Yes	Yes	Radial	103 mm[Hg]	45 mL	10.1 min	99	.8 mg/dL	12.9 g/dL	99	Yes	No	No	No	No	No	No	No	No	No	No	Typical angina	No
M	01/01/1966	No	No	No	No	No	No	No	No	No	Never	No	No	No	No	99	99	Abnormal	No	No	99	No	No	No	No	No	Yes	Yes	Radial	120 mm[Hg]	45 mL	4 min	99	.7 mg/dL	11.9 g/dL	99	No	No	No	Yes	No	No	No	No	No	No	No	Typical angina	No
F	12/15/1978	Yes	No	No	No	No	No	No	No	No	Never	No	No	No	No	99	99	Abnormal	No	No	99	No	No	No	No	No	Yes	Yes	Radial	130 mm[Hg]	45 mL	13.3 min	99	.6 mg/dL	12.7 g/dL	.5 mg/dL	Yes	No	No	No	No	No	No	No	No	No	No	Typical angina	No
M	07/04/1969	Yes	No	No	No	No	No	No	No	No	Never	No	Yes	No	No	99	99	Abnormal	No	No	99	No	No	No	No	No	Yes	Yes	Radial	130 mm[Hg]	45 mL	7.2 min	99	.9 mg/dL	13.8 g/dL	.8 mg/dL	Yes	No	No	No	No	No	No	No	No	No	No	Typical angina	No
M	05/09/1988	Yes	Yes	No	No	No	No	No	No	No	Unknown if ever smoked	No	No	No	No	99	99	Abnormal	No	No	99	No	No	No	No	No	Yes	Yes	Radial	142 mm[Hg]	60 mL	2.5 min	99	1.1 mg/dL	13.3 g/dL	.6 mg/dL	No	No	No	Yes	No	No	No	No	No	No	No	Typical angina	No
M	08/29/1956	No	No	No	No	No	No	Yes	No	No	Never	No	Yes	No	No	99	99	Abnormal	No	No	99	No	No	No	No	No	Yes	Yes	Radial	125 mm[Hg]	40 mL	2.5 min	99	.7 mg/dL	11.5 g/dL	.7 mg/dL	Yes	No	No	No	No	No	No	No	No	No	No	Typical angina	No
M	01/01/1956	Yes	Yes	No	No	No	No	No	No	Yes	Never	No	Yes	No	Yes	Class II	Systolic	Abnormal	No	No	99	No	No	No	No	No	Yes	Yes	Femoral	140 mm[Hg]	35 mL	13.5 min	99	1.3 mg/dL	12.9 g/dL	1.2 mg/dL	No	No	No	Yes	No	No	No	No	No	No	No	Typical angina	No
M	05/04/1965	Yes	Yes	No	No	No	No	No	No	No	Never	No	Yes	No	No	99	99	Abnormal	No	No	99	Yes	No	No	No	No	Yes	Yes	Radial	147 mm[Hg]	50 mL	2 min	99	1.4 mg/dL	11.2 g/dL	1.2 mg/dL	No	No	Yes	No	No	No	No	No	No	No	No	Typical angina	No
M	11/10/1968	No	No	No	No	No	No	No	No	No	Never	No	No	No	No	99	99	Abnormal	No	No	99	No	No	No	Yes	No	Yes	Yes	Radial	130 mm[Hg]	45 mL	25.5 min	99	1.4 mg/dL	13.9 g/dL	.9 mg/dL	Yes	No	No	No	No	No	No	No	No	No	No	Typical angina	No
M	09/09/1959	Yes	Yes	No	No	Yes	No	No	No	No	Never	Yes	No	No	No	99	99	Abnormal	No	No	99	No	No	No	No	No	Yes	Yes	Radial	142 mm[Hg]	60 mL	2 min	99	.8 mg/dL	11.3 g/dL	.9 mg/dL	No	No	No	No	Yes	No	No	No	No	No	No	Typical angina	No
M	01/21/1960	Yes	No	No	No	No	Yes	No	No	No	Never	No	Yes	No	No	99	99	Abnormal	No	No	99	Yes	No	No	No	No	Yes	Yes	Radial	145 mm[Hg]	50 mL	30 min	108 ng/mL	1.2 mg/dL	10.6 g/dL	1.7 mg/dL	Yes	No	No	No	No	No	No	No	No	No	No	Typical angina	No
F	10/20/1970	Yes	No	No	No	No	No	No	No	No	Never	No	No	No	No	99	99	Abnormal	No	No	99	No	No	No	No	No	Yes	Yes	Radial	130 mm[Hg]	45 mL	10.1 min	.3 ng/mL	1 mg/dL	13.8 g/dL	.8 mg/dL	Yes	No	No	No	No	No	No	No	No	No	No	Typical angina	No
F	12/28/1963	No	No	No	No	No	No	No	No	No	Never	No	No	No	No	99	99	Abnormal	No	No	99	No	No	No	No	No	Yes	Yes	Radial	128 mm[Hg]	35 mL	7.9 min	.8 ng/mL	.8 mg/dL	13.2 g/dL	.7 mg/dL	Yes	No	No	No	No	No	No	No	No	No	No	Typical angina	No
M	02/11/1991	No	Yes	No	No	No	No	No	No	No	Never	No	Yes	No	No	99	99	Abnormal	No	No	99	No	No	No	No	No	Yes	Yes	Radial	142 mm[Hg]	62 mL	3.5 min	99	.9 mg/dL	14.4 g/dL	.9 mg/dL	No	No	No	Yes	No	No	No	No	No	No	No	Typical angina	No
M	03/28/1974	Yes	Yes	No	No	No	No	No	No	No	Never	No	Yes	No	Yes	Class II	Systolic	Abnormal	No	No	99	No	No	No	No	No	Yes	Yes	Radial	140 mm[Hg]	62 mL	3 min	99	1.4 mg/dL	13.4 g/dL	1.4 mg/dL	No	No	No	Yes	No	No	No	No	No	No	No	Typical angina	No
M	01/20/1960	Yes	Yes	No	No	No	No	No	No	No	Never	No	Yes	No	No	99	99	Abnormal	No	No	99	No	No	No	No	No	Yes	Yes	Radial	145 mm[Hg]	45 mL	5 min	99	.7 mg/dL	14.7 g/dL	99	Yes	No	No	No	No	No	No	No	No	No	No	Typical angina	No
F	04/10/1948	Yes	No	No	No	No	No	No	No	No	Never	No	Yes	No	No	99	99	Abnormal	No	No	99	No	No	No	No	No	Yes	Yes	Radial	120 mm[Hg]	90 mL	13.7 min	.08 ng/mL	.8 mg/dL	12.8 g/dL	.7 mg/dL	Yes	No	No	No	No	No	No	No	No	No	No	Typical angina	No
M	07/07/1944	Yes	No	No	No	No	No	No	No	No	Never	No	Yes	No	No	99	99	Abnormal	No	No	99	No	No	No	No	No	Yes	Yes	Radial	145 mm[Hg]	35 mL	20.5 min	6.4 ng/mL	.9 mg/dL	12.9 g/dL	99	Yes	No	No	No	No	No	No	No	No	No	No	Typical angina	No
M	01/04/1977	No	No	No	No	No	No	No	No	No	Never	No	No	No	No	99	99	Abnormal	No	No	99	No	No	No	No	No	Yes	Yes	Radial	145 mm[Hg]	45 mL	14.3 min	.1 ng/mL	1.7 mg/dL	9 g/dL	99	Yes	No	No	No	No	No	No	No	No	No	No	Typical angina	No
M	01/01/1979	Yes	No	No	No	No	No	No	No	No	Never	No	No	No	No	99	99	Abnormal	No	No	99	No	No	No	No	No	Yes	Yes	Radial	150 mm[Hg]	55 mL	30 min	71.6 ng/mL	1.5 mg/dL	7.5 g/dL	.9 mg/dL	Yes	No	No	No	No	No	No	No	No	No	No	Typical angina	No
F	04/11/1960	Yes	No	No	No	No	No	No	No	No	Smoker - Current status unknown	No	Yes	No	No	99	99	Abnormal	No	No	99	No	No	No	No	No	Yes	Yes	Femoral	112 mm[Hg]	40 mL	17.6 min	69.2 ng/mL	1.2 mg/dL	14.8 g/dL	1.2 mg/dL	Yes	No	No	No	No	No	No	No	No	No	No	Typical angina	No
F	05/09/1970	No	No	No	No	No	No	No	No	No	Never	No	No	No	No	99	99	Abnormal	No	No	99	No	No	No	No	No	Yes	No	Femoral	110 mm[Hg]	45 mL	2.4 min	99	.5 mg/dL	13.7 g/dL	99	Yes	No	No	No	No	No	No	No	No	No	No	Typical angina	No
M	09/10/1966	Yes	Yes	No	No	No	No	No	No	No	Never	No	No	No	No	99	99	Abnormal	No	No	99	No	No	No	No	No	Yes	No	Radial	145 mm[Hg]	40 mL	3.5 min	99	1.1 mg/dL	15.5 g/dL	99	Yes	No	No	No	No	No	No	No	No	No	No	Atypical angina	No
F	12/15/1948	Yes	Yes	No	No	No	No	No	No	No	Never	No	No	No	Yes	Class III	Systolic	Normal	99	99	99	99	99	99	99	99	Yes	No	Radial	130 mm[Hg]	45 mL	6 min	99	99	99	99	Yes	No	No	No	No	No	No	No	No	No	No	Typical angina	No
M	01/01/1951	Yes	No	No	No	No	No	No	No	No	Current - Every Day	No	No	No	No	99	99	Abnormal	No	No	99	No	No	No	No	No	Yes	Yes	Femoral	172 mm[Hg]	30 mL	2 min	99	3.1 mg/dL	12.1 g/dL	2.8 mg/dL	Yes	No	No	No	No	No	No	No	No	No	No	Typical angina	No
M	12/07/1958	Yes	Yes	No	No	No	No	No	No	No	Never	No	Yes	No	No	99	99	Abnormal	No	No	99	No	No	No	No	No	Yes	Yes	Radial	144 mm[Hg]	45 mL	9.2 min	99	.8 mg/dL	13.1 g/dL	2 mg/dL	Yes	No	No	No	No	No	No	No	No	No	No	Typical angina	No
M	06/17/1959	No	Yes	No	No	No	No	No	No	No	Never	No	Yes	No	No	99	99	Abnormal	No	No	99	No	No	No	No	No	Yes	Yes	Radial	144 mm[Hg]	45 mL	10.1 min	99	1.1 mg/dL	15.1 g/dL	.9 mg/dL	Yes	No	No	No	No	No	No	No	No	No	No	Typical angina	No
M	02/15/1978	No	No	No	No	No	No	No	No	No	Unknown if ever smoked	No	No	No	No	99	99	Normal	99	99	99	99	99	99	99	99	Yes	Yes	Radial	144 mm[Hg]	45 mL	13.1 min	99	.9 mg/dL	14.9 g/dL	.8 mg/dL	Yes	No	No	No	No	No	No	No	No	No	No	Typical angina	No
M	10/30/1971	Yes	No	No	No	No	No	No	No	No	Never	No	Yes	No	Yes	Class II	Diastolic	Abnormal	No	No	99	No	No	No	No	No	Yes	Yes	Radial	140 mm[Hg]	45 mL	5.2 min	99	.8 mg/dL	14.2 g/dL	99	Yes	No	No	No	No	No	No	No	No	No	No	Typical angina	No
M	10/30/1972	Yes	Yes	No	No	No	No	No	No	No	Former	No	No	No	No	99	99	Normal	99	99	99	99	99	99	99	99	Yes	Yes	Femoral	147 mm[Hg]	40 mL	4 min	99	1.5 mg/dL	8.4 g/dL	1.5 mg/dL	Yes	No	No	No	No	No	No	No	No	No	No	Typical angina	No
F	10/30/1973	Yes	Yes	No	No	No	No	No	No	No	Never	No	Yes	Yes	Yes	Class II	99	Abnormal	No	No	99	No	No	No	No	No	Yes	Yes	Radial	145 mm[Hg]	45 mL	10.1 min	99	1.2 mg/dL	9.7 g/dL	2.6 mg/dL	Yes	No	No	No	No	No	No	No	No	No	No	Typical angina	No
F	07/04/1951	Yes	Yes	No	No	No	No	No	No	No	Current - Every Day	No	Yes	No	No	99	99	Abnormal	No	No	No	No	No	No	No	No	Yes	Yes	Radial	140 mm[Hg]	45 mL	10 min	.7 ng/mL	.8 mg/dL	99	99	Yes	No	No	No	No	No	No	No	No	No	2	Typical angina	No
F	09/17/1951	Yes	No	No	No	No	No	No	No	No	Never	No	No	No	No	99	99	Abnormal	No	No	No	No	No	No	No	No	Yes	Yes	Radial	140 mm[Hg]	45 mL	3.9 min	99	.7 mg/dL	16.8 g/dL	.7 mg/dL	No	Yes	No	No	No	No	No	No	No	No	No	Typical angina	No
F	03/07/1941	Yes	No	No	Yes	No	No	No	No	No	Never	No	No	No	No	99	99	Abnormal	99	99	99	99	99	99	99	99	Yes	No	Radial	140 mm[Hg]	50 mL	6.8 min	99	1.2 mg/dL	13 g/dL	99	Yes	No	No	No	No	No	No	No	No	No	No	Atypical angina	No
F	01/01/1956	No	No	No	No	No	No	No	No	No	Never	No	Yes	No	No	99	99	Abnormal	No	No	No	No	No	No	No	No	Yes	No	Radial	180 mm[Hg]	50 mL	4.2 min	99	1 mg/dL	99	99	Yes	No	No	No	No	No	No	No	No	No	No	Atypical angina	No
F	09/25/1940	Yes	Yes	No	No	No	No	No	No	No	Never	No	Yes	No	No	99	99	Abnormal	No	No	No	No	No	No	No	No	Yes	No	Radial	150 mm[Hg]	40 mL	2.4 min	99	.7 mg/dL	13.2 g/dL	99	No	No	Yes	No	No	No	No	No	No	No	No	Typical angina	No
F	07/23/1952	No	No	No	No	No	No	No	No	No	Never	No	No	No	No	99	99	Abnormal	No	No	No	No	No	No	No	No	Yes	No	Radial	140 mm[Hg]	50 mL	6.7 min	99	.5 mg/dL	13.7 g/dL	99	No	No	No	No	No	No	Yes	No	No	No	No	Typical angina	No
M	12/01/1950	No	No	No	No	No	No	No	No	No	Never	No	No	No	No	99	99	Normal	99	99	99	99	99	99	99	99	Yes	No	Radial	140 mm[Hg]	50 mL	4.9 min	99	.9 mg/dL	12 g/dL	99	Yes	No	No	No	No	No	No	No	No	No	No	Typical angina	No
F	04/21/1936	Yes	No	No	No	No	No	No	No	No	Never	No	No	No	No	99	99	Abnormal	No	No	No	No	No	No	No	No	Yes	Yes	Femoral	120 mm[Hg]	40 mL	2.8 min	99	.9 mg/dL	11.8 g/dL	.7 mg/dL	Yes	No	No	No	No	No	No	No	No	No	No	Typical angina	No
M	10/20/1963	Yes	No	No	No	No	No	No	No	No	Never	No	No	No	No	99	99	Normal	99	99	99	99	99	99	99	99	Yes	No	Radial	150 mm[Hg]	40 mL	2.6 min	99	1.15 mg/dL	16.1 g/dL	99	No	No	No	No	No	No	Yes	No	No	No	No	Asymptomatic	No
F	01/01/1941	Yes	Yes	No	No	No	Yes	No	No	No	Never	No	Yes	No	No	99	99	Normal	99	99	99	99	99	99	99	99	Yes	No	Radial	138 mm[Hg]	45 mL	5 min	99	1.2 mg/dL	99	99	No	No	Yes	No	No	No	No	No	No	No	No	Typical angina	No
M	01/01/1960	Yes	Yes	Yes	No	No	No	No	No	No	Never	No	No	No	No	99	99	Normal	99	99	99	99	99	99	99	99	Yes	No	Radial	136 mm[Hg]	40 mL	2.1 min	99	1.6 mg/dL	15.6 g/dL	99	No	No	Yes	No	No	No	No	No	No	No	No	Typical angina	No
F	03/22/1961	Yes	Yes	No	No	No	No	No	No	No	Never	No	No	No	Yes	Class II	Diastolic	Normal	99	99	99	99	99	99	99	99	Yes	No	Radial	150 mm[Hg]	50 mL	4 min	99	1.2 mg/dL	12.7 g/dL	99	No	No	No	Yes	No	No	No	No	No	No	No	Atypical angina	No
M	03/15/1949	Yes	No	No	No	No	No	No	No	No	Never	No	Yes	No	No	99	99	Normal	99	99	99	99	99	99	99	99	Yes	No	Radial	140 mm[Hg]	50 mL	3.4 min	99	1.1 mg/dL	13.6 g/dL	99	No	No	Yes	No	No	No	No	No	No	No	No	Typical angina	No
F	07/16/1971	No	No	No	No	No	No	No	No	No	99	No	No	No	No	99	99	Normal	99	99	99	99	99	99	99	99	Yes	No	Radial	130 mm[Hg]	60 mL	11.1 min	99	.6 mg/dL	11.9 g/dL	99	No	No	No	No	No	No	No	Yes	No	No	No	Asymptomatic	No
F	04/26/1959	Yes	No	No	No	No	No	No	No	No	Never	No	No	No	No	99	99	Abnormal	No	No	No	No	No	No	No	No	Yes	No	Radial	140 mm[Hg]	35 mL	2.5 min	99	1.4 mg/dL	16.8 g/dL	99	No	No	Yes	No	No	No	No	No	No	No	No	Typical angina	No
F	08/07/1948	Yes	Yes	Yes	No	Yes	No	No	No	No	Never	No	Yes	No	No	99	99	Abnormal	No	No	No	No	No	No	No	No	Yes	No	Radial	140 mm[Hg]	60 mL	5.6 min	99	1 mg/dL	10.7 g/dL	99	No	Yes	No	No	No	No	No	No	No	No	No	Atypical angina	No
M	09/21/1959	Yes	Yes	No	No	No	No	No	No	No	Never	No	No	No	No	99	99	Abnormal	No	No	No	No	No	No	No	No	Yes	No	Radial	140 mm[Hg]	40 mL	2.7 min	99	1 mg/dL	14.9 g/dL	99	No	No	No	Yes	No	No	No	No	No	No	No	Typical angina	No
F	01/22/1949	No	No	No	No	No	No	No	No	No	Never	No	No	No	No	99	99	Abnormal	No	No	No	No	No	No	No	No	Yes	No	Radial	100 mm[Hg]	30 mL	3.4 min	99	.9 mg/dL	99	99	No	No	No	No	No	No	No	Yes	No	No	No	Asymptomatic	No
M	01/14/1957	No	No	No	No	No	No	No	No	No	Never	No	No	No	No	99	99	Normal	99	99	99	99	99	99	99	99	Yes	No	Radial	150 mm[Hg]	60 mL	7.8 min	99	1 mg/dL	15.4 g/dL	99	Yes	No	No	No	No	No	No	No	No	No	No	Typical angina	No
M	01/01/1970	Yes	No	No	No	No	No	No	No	No	Never	No	No	No	No	99	99	Abnormal	No	No	No	Yes	No	No	No	No	Yes	No	Radial	141 mm[Hg]	40 mL	3.2 min	99	.9 mg/dL	16.9 g/dL	99	No	No	Yes	No	No	No	No	No	No	No	No	Typical angina	No
F	03/25/1958	Yes	Yes	Yes	Yes	No	No	No	No	No	Current - Every Day	No	No	No	No	99	99	Abnormal	No	No	No	No	No	No	No	No	Yes	No	Radial	180 mm[Hg]	45 mL	6 min	.7 ng/mL	.9 mg/dL	15.9 g/dL	99	Yes	No	No	Yes	No	No	No	No	No	No	No	Typical angina	No
M	06/01/1961	Yes	No	No	No	No	No	No	No	No	Never	No	No	No	No	99	99	Abnormal	No	No	No	No	No	No	No	No	Yes	No	Radial	190 mm[Hg]	50 mL	3.2 min	99	.6 mg/dL	14.4 g/dL	99	No	Yes	No	No	No	No	No	No	No	No	No	Typical angina	No
F	04/24/1931	No	No	No	No	No	No	No	No	No	Never	No	No	No	No	99	99	Normal	99	99	99	99	99	99	99	99	Yes	No	Radial	140 mm[Hg]	50 mL	3.1 min	99	1 mg/dL	15.2 g/dL	99	No	No	Yes	No	No	No	No	No	No	No	No	Typical angina	No
M	05/25/1966	No	Yes	No	No	No	No	No	No	No	Never	No	No	No	No	99	99	Abnormal	No	No	No	No	No	No	No	No	Yes	No	Femoral	140 mm[Hg]	80 mL	11.8 min	99	.8 mg/dL	10.6 g/dL	99	Yes	No	No	Yes	No	No	No	No	No	No	No	Typical angina	No
F	07/17/1973	No	Yes	No	No	No	No	No	No	No	Never	No	Yes	No	No	99	99	Abnormal	No	No	No	No	No	No	No	No	Yes	No	Radial	139 mm[Hg]	25 mL	10.3 min	99	1.3 mg/dL	12.4 g/dL	99	No	No	No	Yes	No	No	No	No	No	No	No	Typical angina	No
M	08/13/1962	No	No	No	No	No	No	No	No	No	Never	No	No	No	No	99	99	Abnormal	No	No	No	No	No	No	No	No	Yes	No	Radial	110 mm[Hg]	45 mL	7 min	99	99	99	99	No	No	No	No	No	No	No	No	No	Yes	No	Asymptomatic	No
M	01/01/1961	No	No	No	No	No	No	No	No	No	Never	No	No	No	No	99	99	Abnormal	No	No	No	No	No	No	No	No	Yes	No	Radial	140 mm[Hg]	90 mL	10 min	99	.8 mg/dL	13.1 g/dL	99	Yes	No	No	No	No	No	No	No	No	No	No	Typical angina	No
M	06/18/1988	No	No	No	No	No	No	No	No	No	Never	No	No	No	No	99	99	Abnormal	No	No	No	No	No	No	No	No	Yes	No	Radial	140 mm[Hg]	60 mL	2.9 min	99	1 mg/dL	13.6 g/dL	99	No	No	No	Yes	No	No	No	No	No	No	No	Typical angina	No
M	01/01/1971	Yes	No	No	No	No	No	No	No	No	Never	No	No	No	No	99	99	Abnormal	No	No	No	No	No	No	No	No	Yes	No	Radial	140 mm[Hg]	40 mL	1.4 min	99	.6 mg/dL	15.5 g/dL	99	Yes	No	No	No	No	No	No	No	No	No	No	Typical angina	No
F	03/19/1949	Yes	No	No	No	No	No	No	No	No	Never	No	Yes	No	No	99	99	Abnormal	No	No	No	No	No	No	No	No	Yes	Yes	Radial	120 mm[Hg]	40 mL	35 min	1.2 ng/mL	99	99	99	Yes	No	No	No	No	No	No	No	No	No	No	Typical angina	No
M	02/14/1960	Yes	No	No	No	No	No	No	No	No	Never	No	No	No	No	99	99	Normal	99	99	99	99	99	99	99	99	Yes	No	Radial	160 mm[Hg]	40 mL	3.4 min	99	.8 mg/dL	15 g/dL	99	Yes	No	No	No	No	No	No	No	No	No	No	Typical angina	No
M	04/01/1962	Yes	Yes	No	No	No	No	No	No	No	Never	No	Yes	No	No	99	99	Normal	99	99	99	99	99	99	99	99	Yes	No	Radial	145 mm[Hg]	45 mL	5.2 min	99	.8 mg/dL	13 g/dL	99	Yes	No	No	No	No	No	No	No	No	No	No	Typical angina	No
F	04/24/1961	Yes	Yes	No	No	No	No	No	No	No	Smoker - Current status unknown	No	No	No	No	99	99	Abnormal	No	No	No	No	No	No	No	No	Yes	No	Radial	145 mm[Hg]	45 mL	10 min	99	1.1 mg/dL	15 g/dL	99	No	No	No	Yes	No	No	No	No	No	No	No	Typical angina	No
M	09/12/1958	No	Yes	No	No	No	No	No	No	No	Never	No	Yes	No	No	99	99	Normal	99	99	99	99	99	99	99	99	Yes	No	Radial	130 mm[Hg]	45 mL	2.8 min	99	1 mg/dL	99	99	Yes	No	No	No	No	No	No	No	No	No	No	Typical angina	No
M	02/28/1964	Yes	No	No	No	No	99	No	No	No	Never	No	No	No	No	99	99	Abnormal	No	No	No	No	No	No	No	No	Yes	No	Radial	140 mm[Hg]	50 mL	4.6 min	99	99	99	99	No	No	No	Yes	No	No	No	No	No	No	No	Typical angina	No
F	01/01/1972	No	No	No	No	No	No	No	No	No	Never	No	No	No	No	99	99	Abnormal	No	No	No	No	No	No	No	No	Yes	No	Femoral	140 mm[Hg]	55 mL	4.3 min	99	99	99	99	Yes	No	No	No	No	No	No	No	No	No	No	Typical angina	No
M	08/03/1951	Yes	Yes	No	No	No	No	No	No	No	Never	No	Yes	No	No	99	99	Abnormal	No	No	No	No	No	No	No	No	Yes	No	Radial	160 mm[Hg]	60 mL	3.1 min	6.3 ng/mL	1 mg/dL	9.6 g/dL	.8 mg/dL	No	No	No	No	No	No	Yes	No	No	No	No	Typical angina	No
F	04/01/1950	No	No	No	No	No	No	No	No	No	Never	No	No	No	No	99	99	Abnormal	No	No	No	Yes	No	No	No	No	Yes	No	Femoral	140 mm[Hg]	50 mL	3 min	99	99	99	99	No	No	No	Yes	No	No	No	No	No	No	No	Typical angina	No
F	08/08/1959	Yes	No	No	No	No	No	No	No	No	Never	No	Yes	No	No	99	99	Abnormal	No	No	No	No	No	No	No	No	Yes	No	Femoral	180 mm[Hg]	100 mL	6.6 min	99	99	99	99	No	No	No	Yes	No	No	No	No	No	No	No	Atypical angina	No
F	01/07/1948	Yes	Yes	No	No	No	No	No	No	No	Never	No	Yes	No	No	99	99	Abnormal	No	No	No	No	No	No	No	No	Yes	No	Radial	140 mm[Hg]	40 mL	2.8 min	99	99	99	99	No	No	No	Yes	No	No	No	No	No	No	No	Typical angina	No
F	10/31/1942	Yes	Yes	No	No	No	No	No	No	No	Never	No	Yes	No	No	99	99	Normal	99	99	99	99	99	99	99	99	Yes	No	Radial	130 mm[Hg]	80 mL	7.2 min	99	.7 mg/dL	99	99	Yes	No	No	No	No	No	No	No	No	No	No	Typical angina	No
F	12/25/1967	No	No	No	No	No	No	No	No	No	Never	No	No	No	No	99	99	Abnormal	No	No	No	No	No	No	No	No	Yes	No	Radial	130 mm[Hg]	80 mL	2.9 min	99	99	99	99	No	No	No	Yes	No	No	No	No	No	No	No	Typical angina	No
M	10/15/1958	Yes	Yes	No	No	No	No	No	No	No	Never	No	Yes	No	No	99	99	Normal	99	99	99	99	99	99	99	99	Yes	No	Femoral	140 mm[Hg]	160 mL	14.2 min	99	99	99	99	No	No	Yes	No	No	No	No	No	No	No	No	Typical angina	No
M	09/15/1958	No	No	No	No	No	No	No	No	No	Never	No	No	No	No	99	99	Abnormal	No	No	Yes	No	No	No	No	No	Yes	No	Femoral	140 mm[Hg]	45 mL	1.1 min	99	.7 mg/dL	13.2 g/dL	99	No	Yes	No	No	No	No	No	No	No	No	No	Asymptomatic	No
F	10/01/1956	Yes	No	No	No	No	No	No	No	No	Never	No	Yes	No	No	99	99	Normal	99	99	99	99	99	99	99	99	Yes	No	Radial	120 mm[Hg]	50 mL	4.2 min	99	.7 mg/dL	99	99	No	No	Yes	No	No	No	No	No	No	No	No	Typical angina	No
F	01/01/1963	No	No	No	No	No	No	No	No	No	99	No	Yes	No	No	99	99	Abnormal	No	No	No	No	No	No	No	No	Yes	No	Radial	130 mm[Hg]	25 mL	3.6 min	99	.9 mg/dL	12 g/dL	99	Yes	No	No	No	No	No	No	No	No	No	No	Typical angina	No
F	04/14/1971	No	No	No	No	No	No	No	No	No	Never	No	No	No	No	99	99	Abnormal	No	No	No	No	No	No	No	No	Yes	No	Radial	140 mm[Hg]	45 mL	7.5 min	99	1.3 mg/dL	99	99	Yes	No	No	No	No	No	No	No	No	No	No	Typical angina	No
F	06/09/1943	Yes	No	No	No	No	No	No	No	No	Never	No	No	No	No	99	99	Abnormal	No	No	No	No	No	No	No	No	Yes	No	Radial	130 mm[Hg]	45 mL	4.2 min	99	99	99	99	No	No	No	Yes	No	No	No	No	No	No	No	Typical angina	No
M	04/08/1949	Yes	No	Yes	No	No	No	No	No	No	Never	No	Yes	No	No	99	99	Normal	99	99	99	99	99	99	99	99	Yes	No	Femoral	160 mm[Hg]	100 mL	10 min	99	1.5 mg/dL	10.3 g/dL	1.4 mg/dL	Yes	No	No	No	No	No	No	No	No	No	No	Typical angina	No
M	01/04/1966	Yes	No	No	No	No	No	No	No	No	Never	No	Yes	No	Yes	Class III	Diastolic	Abnormal	No	No	No	No	No	No	No	No	Yes	No	Radial	120 mm[Hg]	40 mL	1.9 min	99	1.7 mg/dL	11.7 g/dL	99	No	No	No	No	No	No	No	Yes	No	No	No	Atypical angina	No
M	04/04/1954	No	No	No	No	No	No	No	No	No	Never	No	No	No	No	99	99	Abnormal	No	No	No	No	No	No	No	No	Yes	No	Radial	122 mm[Hg]	45 mL	1.3 min	99	.7 mg/dL	15 g/dL	99	No	No	No	Yes	No	No	No	No	No	No	No	Atypical angina	No
M	12/30/1982	No	No	No	No	No	No	No	No	No	Never	No	Yes	No	No	99	99	Normal	99	99	99	99	99	99	99	99	Yes	No	Radial	120 mm[Hg]	40 mL	4.5 min	99	99	99	99	No	No	No	No	No	No	Yes	No	No	No	No	Typical angina	No
M	04/29/1971	No	No	No	No	No	No	No	No	No	Never	No	No	No	No	99	99	Abnormal	No	No	No	Yes	No	No	No	No	Yes	No	Radial	140 mm[Hg]	30 mL	1.3 min	99	.9 mg/dL	99	99	No	Yes	No	No	No	No	No	No	No	No	No	Typical angina	No
M	11/28/1959	No	No	No	No	No	No	No	No	No	Never	No	Yes	No	Yes	Class III	Systolic	Abnormal	No	No	No	No	No	No	No	No	Yes	No	Radial	140 mm[Hg]	35 mL	2 min	99	.9 mg/dL	99	99	No	No	No	Yes	No	No	No	No	No	No	No	Typical angina	No
M	01/28/1953	Yes	Yes	No	No	Yes	No	No	No	No	Never	No	Yes	No	No	99	99	Abnormal	No	No	No	No	No	No	No	No	Yes	No	Radial	128 mm[Hg]	45 mL	2.6 min	99	1.6 mg/dL	14.1 g/dL	99	No	Yes	No	No	No	No	No	No	No	No	No	Typical angina	No
F	02/25/1955	No	No	No	No	No	No	No	No	No	Never	No	No	No	No	99	99	Abnormal	No	No	No	No	No	No	No	No	Yes	No	Radial	180 mm[Hg]	45 mL	5.5 min	99	.9 mg/dL	13 g/dL	99	No	No	No	No	No	No	Yes	No	No	No	No	Atypical angina	No
M	01/01/1964	Yes	Yes	No	No	No	No	No	No	No	Never	No	No	No	No	99	99	Abnormal	No	No	No	No	No	No	No	No	Yes	Yes	Radial	127 mm[Hg]	45 mL	6.1 min	99	.6 mg/dL	13 g/dL	99	No	No	No	No	No	No	Yes	No	No	No	No	Atypical angina	No
F	10/20/1951	Yes	No	No	No	No	No	No	No	Yes	Never	No	Yes	No	No	99	99	Normal	99	99	99	99	99	99	99	99	Yes	No	Radial	150 mm[Hg]	300 mL	5.5 min	3.3 ng/mL	.9 mg/dL	11.5 g/dL	99	Yes	No	No	No	No	No	No	No	No	No	No	Typical angina	No
M	01/28/1949	Yes	No	No	No	No	No	No	No	No	Current - Every Day	No	No	No	No	99	99	Abnormal	No	No	No	No	No	No	No	No	Yes	No	Radial	145 mm[Hg]	45 mL	6.7 min	99	.9 mg/dL	99	99	No	No	No	No	No	No	Yes	No	No	No	No	Atypical angina	No
F	12/03/1957	Yes	No	No	No	No	No	No	No	No	Never	No	Yes	No	No	99	99	Normal	99	99	99	99	99	99	99	99	Yes	No	Radial	130 mm[Hg]	130 mL	235 min	.14 ng/mL	1.1 mg/dL	15 g/dL	99	No	Yes	No	No	No	No	No	No	No	No	No	Typical angina	No
M	08/31/1939	No	No	No	No	No	No	No	No	No	Current - Every Day	No	No	No	No	99	99	Abnormal	No	No	No	No	No	No	No	No	Yes	Yes	Radial	120 mm[Hg]	35 mL	14.2 min	99	99	99	99	Yes	No	No	No	No	No	No	No	No	No	No	Typical angina	No
M	01/01/1979	Yes	Yes	No	No	No	No	No	No	No	Never	No	Yes	No	No	99	99	Normal	99	99	99	99	99	99	99	99	Yes	No	Femoral	120 mm[Hg]	45 mL	4.5 min	99	.8 mg/dL	99	99	No	No	Yes	No	No	No	No	No	No	No	No	Atypical angina	No
M	01/30/1959	Yes	Yes	No	No	No	No	No	No	No	Never	No	Yes	No	No	99	99	Abnormal	No	No	No	No	No	No	No	No	Yes	No	Radial	135 mm[Hg]	45 mL	10.5 min	99	1 mg/dL	13 g/dL	99	No	Yes	No	No	No	No	No	No	No	No	No	Typical angina	No
F	04/30/1973	Yes	Yes	No	No	No	No	No	No	No	Current - Some Days	No	No	No	No	99	99	Normal	99	99	99	99	99	99	99	99	Yes	No	Radial	130 mm[Hg]	35 mL	2.3 min	99	.9 mg/dL	99	99	No	Yes	No	No	No	No	No	No	No	No	No	Atypical angina	No
M	07/11/1938	No	No	No	No	No	No	No	No	No	Never	No	Yes	No	No	99	99	Normal	99	99	99	99	99	99	99	99	Yes	No	Radial	130 mm[Hg]	130 mL	5.4 min	99	.9 mg/dL	99	99	No	No	No	No	No	No	No	Yes	No	No	No	Typical angina	No
F	01/08/1970	No	No	No	No	No	No	No	No	No	Never	No	No	No	No	99	99	Normal	99	99	99	99	99	99	99	99	Yes	No	Radial	125 mm[Hg]	45 mL	5.5 min	99	.7 mg/dL	99	99	No	No	No	Yes	No	No	No	No	No	No	No	Typical angina	No
F	06/29/1973	Yes	No	No	No	No	No	No	No	No	Never	No	No	No	No	99	99	Abnormal	No	No	No	No	No	No	No	No	Yes	No	Radial	170 mm[Hg]	40 mL	4.1 min	99	.8 mg/dL	15.1 g/dL	99	No	No	No	No	No	No	Yes	No	No	No	No	Atypical angina	No
F	05/29/1986	Yes	No	No	No	No	Yes	No	No	No	Never	No	Yes	No	No	99	99	Normal	99	99	99	99	99	99	99	99	Yes	No	Radial	120 mm[Hg]	31 mL	10 min	99	1.7 mg/dL	10.1 g/dL	99	No	No	No	Yes	No	No	No	No	No	No	No	Typical angina	No
F	12/26/1978	Yes	Yes	No	No	No	No	No	No	No	Current - Every Day	No	Yes	No	No	99	99	Normal	99	99	99	99	99	99	99	99	Yes	No	Radial	130 mm[Hg]	100 mL	10.5 min	99	.6 mg/dL	14.2 g/dL	99	No	No	No	No	No	No	Yes	No	No	No	No	Atypical angina	No
F	07/07/1965	Yes	Yes	No	No	No	Yes	No	No	No	Smoker - Current status unknown	No	Yes	No	Yes	Class IV	Systolic	Abnormal	No	No	No	No	No	No	No	No	Yes	No	Radial	145 mm[Hg]	35 mL	10.5 min	14.1 ng/mL	.8 mg/dL	16.1 g/dL	99	Yes	No	No	No	No	No	No	No	No	No	No	Typical angina	No
F	05/13/1945	No	No	No	No	No	No	No	No	No	Never	No	No	No	No	99	99	Normal	99	99	99	99	99	99	99	99	Yes	No	Radial	130 mm[Hg]	50 mL	5.7 min	99	1.4 mg/dL	8.1 g/dL	99	No	No	No	No	No	No	No	No	No	No	Yes	Asymptomatic	No
M	02/01/1965	Yes	Yes	Yes	No	No	No	No	No	No	Never	No	Yes	No	No	99	99	Abnormal	No	No	No	No	No	No	No	No	Yes	No	Radial	145 mm[Hg]	40 mL	6 min	99	.6 mg/dL	11.1 g/dL	99	No	No	Yes	No	No	No	No	No	No	No	No	Typical angina	No
M	10/26/1944	Yes	No	No	No	No	No	No	No	No	Former	No	No	No	No	99	99	Abnormal	No	No	No	No	No	No	No	No	Yes	No	Radial	145 mm[Hg]	45 mL	6.1 min	.43 ng/mL	1 mg/dL	15.4 g/dL	99	Yes	No	No	No	No	No	No	No	No	No	No	Typical angina	No
M	07/29/1949	Yes	Yes	No	No	No	No	No	No	No	Never	No	No	No	No	99	99	Normal	99	99	99	99	99	99	99	99	Yes	No	Femoral	133 mm[Hg]	90 mL	5.3 min	99	.7 mg/dL	14.4 g/dL	99	No	No	Yes	No	No	No	No	No	No	No	No	Atypical angina	No
M	07/05/1965	No	No	No	No	No	No	No	Yes	No	Never	No	No	No	No	99	99	Abnormal	No	No	No	No	No	No	No	No	Yes	No	Radial	140 mm[Hg]	35 mL	5.5 min	99	.8 mg/dL	12.8 g/dL	99	Yes	No	No	No	No	No	No	No	No	No	No	Typical angina	No
F	12/17/1960	Yes	Yes	No	No	No	No	No	No	No	Former	No	Yes	No	No	99	99	Abnormal	No	No	No	No	No	No	No	No	Yes	Yes	Radial	130 mm[Hg]	45 mL	5.5 min	99	1 mg/dL	13.5 g/dL	99	No	No	Yes	No	No	No	No	No	No	No	No	Typical angina	No
M	08/11/1960	Yes	No	Yes	No	No	No	No	No	No	Never	No	No	No	No	99	99	Abnormal	No	No	No	No	No	No	No	No	Yes	No	Radial	135 mm[Hg]	45 mL	6.5 min	99	.7 mg/dL	12.2 g/dL	99	Yes	No	No	No	No	No	No	No	No	No	No	Typical angina	No
M	12/25/1969	Yes	No	No	No	No	No	No	No	No	Never	No	Yes	No	No	99	99	Normal	99	99	99	99	99	99	99	99	Yes	No	Radial	140 mm[Hg]	32 mL	6.2 min	99	1 mg/dL	11 g/dL	99	Yes	No	No	No	No	No	No	No	No	No	No	Typical angina	No
F	05/15/1966	Yes	No	No	No	No	No	No	No	No	Never	No	No	No	No	99	99	Abnormal	No	No	No	No	No	No	No	No	Yes	Yes	Radial	109 mm[Hg]	45 mL	4 min	99	1.4 mg/dL	11.4 g/dL	99	Yes	No	No	No	No	No	No	No	No	No	No	Typical angina	No
M	02/20/1961	Yes	No	No	No	No	No	No	No	No	Never	No	Yes	No	Yes	Class II	Systolic	Abnormal	No	No	No	No	No	No	No	No	Yes	Yes	Femoral	178 mm[Hg]	35 mL	10.9 min	99	1 mg/dL	15.1 g/dL	99	Yes	No	No	No	No	No	No	No	No	No	No	Typical angina	No
M	02/19/1951	No	No	No	No	No	No	No	No	No	Never	No	No	No	No	99	99	Normal	99	99	99	99	99	99	99	99	Yes	No	Femoral	140 mm[Hg]	75 mL	3.1 min	99	.6 mg/dL	13.4 g/dL	99	No	No	No	Yes	No	No	No	No	No	No	No	Typical angina	No
M	04/24/1956	Yes	No	No	No	No	No	No	No	No	Never	No	Yes	No	No	99	99	Abnormal	No	No	No	Yes	No	No	No	No	Yes	No	Femoral	130 mm[Hg]	30 mL	1.4 min	99	4.1 mg/dL	11.6 g/dL	99	Yes	No	No	No	No	No	No	No	No	No	No	Typical angina	No
F	08/27/1979	No	No	No	No	No	No	No	No	No	Never	No	Yes	No	Yes	Class II	Systolic	Normal	99	99	99	99	99	99	99	99	Yes	No	Radial	148 mm[Hg]	55 mL	5.1 min	99	.7 mg/dL	10.8 g/dL	99	Yes	No	No	No	No	No	No	No	No	No	No	Typical angina	No
M	06/10/1934	Yes	No	No	No	No	No	No	No	No	Never	No	No	No	No	99	99	Abnormal	No	No	No	No	No	No	No	No	Yes	No	Radial	150 mm[Hg]	45 mL	6.3 min	99	.4 mg/dL	12 g/dL	99	No	Yes	No	No	No	No	No	No	No	No	No	Typical angina	No
M	01/01/1950	No	No	No	No	No	No	No	No	No	Never	No	Yes	No	No	99	99	Abnormal	No	No	No	No	No	No	No	No	Yes	No	Radial	145 mm[Hg]	50 mL	1.6 min	2 ng/mL	1.2 mg/dL	15.7 g/dL	99	No	Yes	No	No	No	No	No	No	No	No	No	Typical angina	No
M	08/14/1968	Yes	No	No	No	No	No	No	No	No	Never	No	No	No	No	99	99	Normal	99	99	99	99	99	99	99	99	Yes	Yes	Radial	140 mm[Hg]	35 mL	5.5 min	99	1.3 mg/dL	12.6 g/dL	99	Yes	No	No	No	No	No	No	No	No	No	No	Atypical angina	No
F	06/11/1951	Yes	No	No	No	No	No	No	No	No	Never	No	No	No	No	99	99	Abnormal	No	No	No	No	No	No	No	No	Yes	Yes	Radial	140 mm[Hg]	45 mL	5.6 min	99	1 mg/dL	15.1 g/dL	99	Yes	No	No	No	No	No	No	No	No	No	No	Typical angina	No
F	08/04/1975	Yes	Yes	No	No	No	No	No	No	No	Never	No	Yes	No	No	99	99	Abnormal	No	No	No	Yes	No	No	No	No	Yes	No	Radial	135 mm[Hg]	35 mL	7 min	99	1.1 mg/dL	14 g/dL	1.2 mg/dL	Yes	No	No	No	No	No	No	No	No	No	No	Typical angina	No
F	11/19/1944	No	No	Yes	No	No	No	No	No	No	Never	No	Yes	No	No	99	99	Abnormal	No	No	No	No	No	No	No	No	Yes	No	Radial	145 mm[Hg]	45 mL	3.2 min	99	1.1 mg/dL	15.2 g/dL	99	Yes	No	No	No	No	No	No	No	No	No	No	Typical angina	No
F	01/01/1952	Yes	No	No	No	No	No	No	No	No	Current - Every Day	No	No	No	No	99	99	Abnormal	No	No	No	No	No	No	No	No	Yes	No	Radial	130 mm[Hg]	45 mL	6.6 min	6.5 ng/mL	1.1 mg/dL	13.7 g/dL	99	Yes	No	No	No	No	No	No	No	No	No	No	Typical angina	No
F	12/25/1968	No	Yes	No	No	No	Yes	No	No	No	Current - Every Day	No	Yes	Yes	No	99	99	Abnormal	No	No	No	No	No	No	No	No	Yes	No	Radial	130 mm[Hg]	40 mL	1.6 min	99	.6 mg/dL	14 g/dL	99	No	No	No	Yes	No	No	No	No	No	No	No	Typical angina	No
F	01/31/1946	No	No	No	No	No	No	No	No	No	Former	No	Yes	No	No	99	99	Abnormal	No	No	No	Yes	No	No	No	No	Yes	No	Radial	144 mm[Hg]	30 mL	1.3 min	99	.8 mg/dL	14 g/dL	99	No	No	No	No	No	No	Yes	No	No	No	No	Typical angina	No
M	02/01/1963	No	Yes	No	No	No	No	No	No	No	Never	No	Yes	No	No	99	99	Abnormal	No	No	No	No	No	No	No	No	Yes	Yes	Radial	180 mm[Hg]	45 mL	18.9 min	25 ng/mL	.9 mg/dL	11.9 g/dL	.8 mg/dL	Yes	No	No	No	No	No	No	No	No	No	No	Typical angina	No
M	05/11/1951	Yes	Yes	No	No	No	No	No	No	No	99	No	No	No	No	99	99	Abnormal	No	No	No	No	No	No	No	No	Yes	No	Radial	135 mm[Hg]	25 mL	7 min	99	.7 mg/dL	99	99	No	Yes	No	No	No	No	No	No	No	No	No	Typical angina	No
M	02/04/1963	Yes	Yes	No	No	No	No	No	No	No	Never	No	No	No	No	99	99	Abnormal	No	No	No	No	No	No	No	No	Yes	Yes	Radial	140 mm[Hg]	45 mL	5.5 min	99	.9 mg/dL	11.4 g/dL	99	No	Yes	No	No	No	No	No	No	No	No	No	Typical angina	No
F	04/02/1944	No	No	Yes	No	No	No	No	No	No	99	No	No	No	No	99	99	Abnormal	No	No	No	No	No	No	No	No	Yes	No	Radial	113 mm[Hg]	45 mL	10.6 min	99	.9 mg/dL	16.8 g/dL	99	Yes	No	No	No	No	No	No	No	No	No	No	Typical angina	No
F	09/06/1954	Yes	No	No	No	No	No	No	No	No	Never	No	Yes	No	No	99	99	Abnormal	No	No	No	No	No	No	No	No	Yes	Yes	Radial	140 mm[Hg]	45 mL	6 min	99	.8 mg/dL	12 g/dL	99	Yes	No	No	No	No	No	No	No	No	No	No	Typical angina	No
M	01/01/1974	No	No	No	No	No	No	No	No	No	Never	No	Yes	No	No	99	99	Normal	99	99	99	99	99	99	99	99	Yes	No	Radial	164 mm[Hg]	35 mL	9.5 min	.1 ng/mL	.8 mg/dL	11.2 g/dL	99	Yes	No	No	No	No	No	No	No	No	No	No	Typical angina	No
M	03/30/1955	Yes	No	No	No	No	No	No	No	No	Never	No	Yes	No	No	99	99	Abnormal	No	No	No	No	No	No	No	No	Yes	Yes	Radial	130 mm[Hg]	45 mL	10 min	2 ng/mL	.8 mg/dL	16.3 g/dL	99	Yes	No	No	No	No	No	No	No	No	No	No	Typical angina	No
M	02/28/1958	No	No	No	No	No	No	No	No	No	Never	No	Yes	No	No	99	99	Normal	99	99	99	99	99	99	99	99	Yes	No	Radial	110 mm[Hg]	45 mL	6.9 min	.4 ng/mL	1 mg/dL	10.1 g/dL	99	Yes	No	No	No	No	No	No	No	No	No	No	Atypical angina	No
M	03/07/1956	Yes	No	No	No	No	No	No	No	No	Never	No	Yes	No	No	99	99	Normal	99	99	99	99	99	99	99	99	Yes	No	Radial	160 mm[Hg]	40 mL	2 min	99	.7 mg/dL	15 g/dL	99	Yes	No	No	No	No	No	No	No	No	No	No	Typical angina	No
M	09/30/1956	Yes	No	No	No	No	No	No	No	No	Former	No	No	No	No	99	99	Normal	99	99	99	99	99	99	99	99	Yes	No	Radial	144 mm[Hg]	45 mL	22 min	99	1.6 mg/dL	15 g/dL	99	No	No	No	Yes	No	No	No	No	No	No	No	Typical angina	No
M	10/30/1982	No	No	No	No	No	No	No	No	No	Never	No	No	No	No	99	99	Normal	99	99	99	99	99	99	99	99	Yes	No	Radial	130 mm[Hg]	45 mL	7.9 min	99	.7 mg/dL	99	99	No	No	No	Yes	No	No	No	No	No	No	No	Typical angina	No
F	01/01/1942	Yes	Yes	No	No	No	No	No	No	No	Never	No	No	No	No	99	99	Normal	99	99	99	99	99	99	99	99	Yes	No	Radial	124 mm[Hg]	70 mL	5.8 min	99	1.1 mg/dL	14.8 g/dL	99	No	Yes	No	No	No	No	No	No	No	No	No	Typical angina	No
F	10/10/1961	No	No	No	No	No	No	No	No	No	Never	No	No	No	No	99	99	Normal	99	99	99	99	99	99	99	99	Yes	No	Femoral	121 mm[Hg]	45 mL	1.3 min	99	.9 mg/dL	12.6 g/dL	99	No	Yes	No	No	No	No	No	No	No	No	No	Typical angina	No
M	04/20/1968	No	No	No	No	No	No	No	No	No	Never	No	Yes	No	No	99	99	Abnormal	No	No	No	No	No	No	No	No	Yes	No	Radial	140 mm[Hg]	35 mL	8 min	28 ng/mL	.7 mg/dL	14.5 g/dL	.6 mg/dL	No	Yes	No	No	No	No	No	No	No	No	No	Typical angina	No
F	04/17/1954	Yes	Yes	No	No	No	No	No	No	No	Current - Every Day	No	Yes	No	No	99	99	Abnormal	No	No	No	No	No	No	No	No	Yes	No	Radial	134 mm[Hg]	90 mL	5.9 min	3 ng/mL	.9 mg/dL	12.2 g/dL	99	Yes	No	No	No	No	No	No	No	No	No	No	Typical angina	No
F	01/01/1972	Yes	No	No	No	No	No	No	No	No	Never	No	No	No	No	99	99	Abnormal	No	No	No	Yes	No	No	No	No	Yes	Yes	Radial	190 mm[Hg]	45 mL	5.5 min	3.6 ng/mL	1.1 mg/dL	14.5 g/dL	99	Yes	No	No	No	No	No	No	No	No	No	No	Typical angina	No
M	01/01/1947	Yes	Yes	No	No	No	No	No	No	No	Former	Yes	No	No	No	99	99	Uninterpretable	99	99	99	99	99	99	99	99	Yes	Yes	Radial	140 mm[Hg]	35 mL	22 min	56 ng/mL	.6 mg/dL	99	99	No	No	No	No	No	No	Yes	No	No	No	No	Typical angina	No
M	01/25/1974	No	Yes	No	No	No	No	No	No	No	Never	No	Yes	No	No	99	99	Abnormal	No	No	No	No	No	No	No	No	Yes	Yes	Radial	134 mm[Hg]	110 mL	10.1 min	1.5 ng/mL	3.1 mg/dL	10.1 g/dL	3.8 mg/dL	No	Yes	No	No	No	No	No	No	No	No	No	Typical angina	No
M	05/10/1961	Yes	No	No	No	No	No	No	No	No	Never	No	Yes	No	No	99	99	Abnormal	No	No	No	No	No	No	No	No	Yes	No	Radial	154 mm[Hg]	45 mL	15.2 min	99	.9 mg/dL	13.3 g/dL	99	No	Yes	No	No	No	No	No	No	No	No	No	Typical angina	No
M	01/21/1951	Yes	No	No	No	No	No	No	No	No	Never	No	Yes	No	No	99	99	Normal	99	99	99	99	99	99	99	99	Yes	Yes	Radial	140 mm[Hg]	45 mL	4.3 min	99	.8 mg/dL	14.3 g/dL	99	Yes	No	No	No	No	No	No	No	No	No	No	Typical angina	No
M	10/24/1973	Yes	No	No	No	No	No	No	No	No	Current - Every Day	No	No	No	No	99	99	Abnormal	No	No	No	No	No	No	No	No	Yes	No	Radial	135 mm[Hg]	45 mL	5 min	.7 ng/mL	.8 mg/dL	14.6 g/dL	.9 mg/dL	Yes	No	No	No	No	No	No	No	No	No	No	Typical angina	No
M	05/04/1965	No	No	No	No	No	No	No	No	No	Former	No	No	No	No	99	99	Normal	99	99	99	99	99	99	99	99	Yes	No	Radial	138 mm[Hg]	60 mL	4.8 min	99	.9 mg/dL	99	99	No	No	No	No	No	No	Yes	No	No	No	No	Typical angina	No
M	01/06/1953	Yes	No	No	No	No	Yes	No	No	No	Never	No	Yes	No	No	99	99	Abnormal	No	No	No	No	No	No	No	No	Yes	No	Radial	145 mm[Hg]	65 mL	2.5 min	99	1.4 mg/dL	13.7 g/dL	99	Yes	No	No	No	No	No	No	No	No	No	No	Typical angina	No
F	11/15/1960	No	No	No	No	No	No	No	No	No	Never	No	No	No	No	99	99	Normal	99	99	99	99	99	99	99	99	Yes	No	Radial	125 mm[Hg]	45 mL	5 min	2.6 ng/mL	.9 mg/dL	14.7 g/dL	99	Yes	No	No	No	No	No	No	No	No	No	No	Typical angina	No
F	01/01/1965	Yes	Yes	No	No	No	No	No	No	No	Never	No	No	No	No	99	99	Normal	99	99	99	99	99	99	99	99	Yes	No	Radial	120 mm[Hg]	12 mL	5 min	99	.8 mg/dL	11.4 g/dL	99	Yes	No	No	No	No	No	No	No	No	No	No	Typical angina	No
M	01/01/1954	Yes	No	No	No	No	No	No	No	No	Never	No	No	No	No	99	99	Normal	99	99	99	99	99	99	99	99	Yes	No	Radial	130 mm[Hg]	15 mL	5 min	99	1 mg/dL	15.7 g/dL	99	Yes	No	No	No	No	No	No	No	No	No	No	Non-anginal Chest Pain	No
M	05/14/1955	Yes	Yes	Yes	No	No	No	No	No	No	Never	No	Yes	No	No	99	99	Abnormal	No	No	No	No	No	No	No	No	Yes	No	Radial	140 mm[Hg]	45 mL	10.5 min	99	.8 mg/dL	15.8 g/dL	99	Yes	No	No	No	No	No	No	No	No	No	No	Typical angina	No
M	04/18/1963	Yes	Yes	No	No	No	No	No	No	No	Never	No	No	No	No	99	99	Normal	99	99	99	99	99	99	99	99	Yes	No	Femoral	125 mm[Hg]	45 mL	28 min	3 ng/mL	.8 mg/dL	11 g/dL	.9 mg/dL	No	Yes	No	No	No	No	No	No	No	No	No	Typical angina	No
F	01/31/1951	Yes	No	No	No	No	No	No	No	No	Never	No	No	No	No	99	99	Abnormal	No	No	No	No	Yes	No	No	No	Yes	No	Radial	133 mm[Hg]	45 mL	5.2 min	19 ng/mL	1.4 mg/dL	13.3 g/dL	99	No	Yes	No	No	No	No	No	No	No	No	No	Typical angina	No
M	11/12/1974	Yes	No	No	No	No	No	No	No	No	Never	No	Yes	No	No	99	99	Abnormal	No	No	No	No	No	No	No	No	Yes	Yes	Radial	145 mm[Hg]	45 mL	10 min	.6 ng/mL	1.7 mg/dL	15.2 g/dL	99	Yes	No	No	No	No	No	No	No	No	No	No	Atypical angina	No
M	05/12/1956	Yes	No	No	No	No	No	No	No	No	Never	No	No	No	No	99	99	Abnormal	No	No	No	No	No	No	No	No	Yes	Yes	Radial	135 mm[Hg]	45 mL	7.8 min	99	1 mg/dL	17 g/dL	99	Yes	No	No	No	No	No	No	No	No	No	No	Typical angina	No
M	04/19/1979	No	No	No	No	No	No	No	No	No	Never	No	No	No	No	99	99	Abnormal	No	No	No	No	No	No	No	No	Yes	No	Radial	145 mm[Hg]	45 mL	3.2 min	99	1.1 mg/dL	99	99	Yes	No	No	No	No	No	No	No	No	No	No	Atypical angina	No
M	01/01/1959	Yes	No	No	No	No	No	No	No	No	Never	No	No	No	No	99	99	Normal	99	99	99	99	99	99	99	99	Yes	No	Radial	120 mm[Hg]	45 mL	8.4 min	99	.76 mg/dL	13.2 g/dL	99	No	No	No	Yes	No	No	No	No	No	No	No	Atypical angina	No
M	03/24/1945	No	No	No	No	No	No	No	No	No	Never	No	Yes	No	No	99	99	Abnormal	No	No	No	No	No	No	No	No	Yes	No	Radial	134 mm[Hg]	75 mL	7.8 min	37.9 ng/mL	.9 mg/dL	99	99	No	Yes	No	No	No	No	No	No	No	No	No	Typical angina	No
M	06/03/1950	Yes	Yes	No	No	No	No	No	No	Yes	Never	No	No	No	No	99	99	Normal	99	99	99	99	99	99	99	99	Yes	No	Femoral	130 mm[Hg]	90 mL	16 min	99	1 mg/dL	11.5 g/dL	99	No	No	No	Yes	No	No	No	No	No	No	No	Typical angina	No
M	04/07/1947	Yes	No	Yes	No	No	No	No	No	No	Never	No	Yes	No	No	99	99	Normal	99	99	99	99	99	99	99	99	Yes	No	Radial	130 mm[Hg]	60 mL	12.3 min	99	.7 mg/dL	12 g/dL	99	Yes	No	No	No	No	No	No	No	No	No	No	Typical angina	No
F	06/15/1949	No	No	Yes	No	No	No	No	No	No	Never	No	Yes	No	No	99	99	Abnormal	No	No	No	No	No	No	No	No	Yes	No	Radial	140 mm[Hg]	45 mL	7.5 min	99	99	99	99	Yes	No	No	No	No	No	No	No	No	No	No	Non-anginal Chest Pain	No
M	09/12/1948	Yes	Yes	No	No	No	No	No	No	No	Never	No	Yes	No	No	99	99	Abnormal	No	No	No	No	No	No	No	No	Yes	No	Radial	140 mm[Hg]	60 mL	7.2 min	99	1 mg/dL	16.5 g/dL	99	Yes	No	No	No	No	No	No	No	No	No	No	Typical angina	No
M	01/04/1951	Yes	No	No	No	No	No	No	No	No	Never	No	No	No	No	99	99	Abnormal	No	No	No	Yes	No	No	No	No	Yes	No	Radial	140 mm[Hg]	45 mL	4.6 min	99	.7 mg/dL	99	99	No	No	Yes	No	No	No	No	No	No	No	No	Typical angina	No
F	10/10/1973	Yes	No	No	No	No	No	No	No	No	Never	No	No	No	No	99	99	Normal	99	99	99	99	99	99	99	99	Yes	No	Radial	140 mm[Hg]	45 mL	5.6 min	99	.7 mg/dL	99	99	No	Yes	No	No	No	No	No	No	No	No	No	Typical angina	No
F	07/28/1946	No	No	No	No	No	No	No	No	No	Never	No	No	No	No	99	99	Abnormal	No	No	No	No	No	No	No	No	Yes	No	Radial	140 mm[Hg]	45 mL	25 min	99	1 mg/dL	13.9 g/dL	99	Yes	No	No	No	No	No	No	No	No	No	No	Typical angina	No
M	12/07/1949	No	No	No	No	No	No	No	No	No	Never	No	No	No	No	99	99	Normal	99	99	99	99	99	99	99	99	Yes	No	Radial	140 mm[Hg]	45 mL	3.3 min	99	.8 mg/dL	99	99	No	No	Yes	No	No	No	No	No	No	No	No	Typical angina	No
M	03/20/1951	Yes	No	No	No	No	No	No	No	No	Never	No	Yes	No	No	99	99	Abnormal	No	No	No	No	No	No	No	No	Yes	Yes	Radial	135 mm[Hg]	45 mL	4.3 min	99	.7 mg/dL	13.8 g/dL	99	Yes	No	No	No	No	No	No	No	No	No	No	Typical angina	No
M	01/01/1950	No	No	No	No	No	No	No	No	No	Never	No	No	No	No	99	99	Normal	99	99	99	99	99	99	99	99	Yes	No	Radial	135 mm[Hg]	35 mL	4.5 min	99	1 mg/dL	99	99	Yes	No	No	No	No	No	No	No	No	No	No	Typical angina	No
M	03/01/1977	No	No	No	No	No	No	No	No	No	Never	No	No	No	No	99	99	Abnormal	No	No	No	No	No	No	No	No	Yes	No	Radial	140 mm[Hg]	45 mL	6.2 min	99	1.1 mg/dL	9.5 g/dL	99	Yes	No	No	No	No	No	No	No	No	No	No	Typical angina	No
M	10/04/1944	Yes	No	No	No	No	No	No	No	No	Never	No	No	No	No	99	99	Abnormal	No	No	No	No	No	No	No	No	Yes	No	Radial	140 mm[Hg]	35 mL	4.1 min	59 ng/mL	1.6 mg/dL	9.3 g/dL	99	Yes	No	No	No	No	No	No	No	No	No	No	Typical angina	No
F	12/19/1947	No	No	No	No	No	No	No	No	No	Never	99	No	No	No	99	99	Abnormal	No	No	No	No	No	No	No	No	Yes	No	Radial	135 mm[Hg]	45 mL	4.9 min	.05 ng/mL	1 mg/dL	99	99	No	Yes	No	No	No	No	No	No	No	No	No	Atypical angina	No
F	08/17/1961	Yes	No	No	No	No	No	No	No	No	Former	No	Yes	No	No	99	99	Normal	99	99	99	99	99	99	99	99	Yes	No	Radial	140 mm[Hg]	35 mL	10.5 min	99	.7 mg/dL	12.8 g/dL	99	No	Yes	No	No	No	No	No	No	No	No	No	Atypical angina	No
M	01/01/1965	No	Yes	No	No	No	No	No	No	No	Never	No	No	No	No	99	99	Abnormal	No	No	No	No	No	No	No	No	Yes	No	Radial	140 mm[Hg]	35 mL	3.6 min	99	.6 mg/dL	12.9 g/dL	99	No	Yes	No	No	No	No	No	No	No	No	No	Typical angina	No
F	10/27/1976	No	No	No	No	No	No	No	No	No	Never	No	No	No	No	99	99	Abnormal	No	No	No	No	No	No	No	No	Yes	No	Radial	145 mm[Hg]	45 mL	4.3 min	99	1 mg/dL	99	99	Yes	No	No	No	No	No	No	No	No	No	No	Typical angina	No
F	06/30/1960	No	No	No	No	No	No	No	No	No	Never	No	No	No	No	99	99	Abnormal	No	No	No	No	No	No	No	No	Yes	No	Radial	140 mm[Hg]	45 mL	2.3 min	99	1 mg/dL	14.5 g/dL	99	No	Yes	No	No	No	No	No	No	No	No	No	Typical angina	No
M	06/04/1961	Yes	No	No	No	No	99	No	Yes	No	Never	No	No	No	No	99	99	Abnormal	No	No	No	No	No	No	No	No	Yes	No	Radial	120 mm[Hg]	50 mL	2.3 min	99	.8 mg/dL	99	99	No	No	Yes	No	No	No	No	No	No	No	No	Atypical angina	No
F	02/25/1954	No	No	No	No	No	No	No	Yes	No	Never	No	No	No	Yes	Class II	Systolic	Abnormal	No	No	No	No	No	No	No	No	Yes	No	Radial	140 mm[Hg]	35 mL	3.7 min	99	.8 mg/dL	11.8 g/dL	99	Yes	No	No	No	No	No	No	No	No	No	No	Typical angina	No
M	03/13/1970	No	No	No	No	No	No	No	No	No	Never	No	Yes	No	No	99	99	Abnormal	No	No	No	No	No	No	No	No	Yes	No	Femoral	140 mm[Hg]	45 mL	45.3 min	99	.8 mg/dL	12.2 g/dL	99	Yes	No	No	No	No	No	No	No	No	No	No	Typical angina	No
M	04/25/1968	Yes	No	No	No	No	No	No	No	No	Never	No	No	No	No	99	99	Abnormal	No	No	No	No	No	No	No	No	Yes	No	Radial	145 mm[Hg]	45 mL	4.4 min	99	.9 mg/dL	10.5 g/dL	99	No	Yes	No	No	No	No	No	No	No	No	No	Typical angina	No
M	04/24/1967	Yes	No	No	No	No	No	No	No	No	Never	Yes	Yes	No	No	99	99	Abnormal	No	No	No	No	No	No	No	No	Yes	No	Radial	145 mm[Hg]	45 mL	1.7 min	99	1.6 mg/dL	13.3 g/dL	99	Yes	No	No	No	No	No	No	No	No	No	No	Typical angina	No
M	02/04/1956	Yes	Yes	No	No	No	No	No	No	No	Former	No	No	No	No	99	99	Normal	99	99	99	99	99	99	99	99	Yes	No	Radial	125 mm[Hg]	50 mL	7.4 min	99	1 mg/dL	14.7 g/dL	99	No	No	No	Yes	No	No	No	No	No	No	No	Typical angina	No
F	10/19/1943	Yes	No	No	No	No	No	No	No	No	Never	No	Yes	No	No	99	99	Abnormal	No	No	No	No	No	No	No	No	Yes	No	Femoral	140 mm[Hg]	45 mL	4.6 min	1.4 ng/mL	1.8 mg/dL	9.4 g/dL	99	Yes	No	No	No	No	No	No	No	No	No	No	Atypical angina	No
F	11/04/1956	Yes	No	No	No	No	No	No	No	No	Never	No	No	No	No	99	99	Normal	99	99	99	99	99	99	99	99	Yes	No	Radial	135 mm[Hg]	45 mL	4.4 min	99	.7 mg/dL	11.6 g/dL	99	Yes	No	No	No	No	No	No	No	No	No	No	Asymptomatic	No
M	10/14/1975	No	No	No	No	No	No	No	No	No	Never	No	No	No	No	99	99	Normal	99	99	99	99	99	99	99	99	Yes	No	Radial	140 mm[Hg]	35 mL	5.5 min	99	1.8 mg/dL	15.5 g/dL	99	No	No	Yes	No	No	No	No	No	No	No	No	Typical angina	No
M	08/13/1971	No	No	No	No	No	No	No	No	No	Never	No	No	No	No	99	99	Normal	99	99	99	99	99	99	99	99	Yes	No	Radial	120 mm[Hg]	45 mL	9.6 min	99	1.1 mg/dL	16.4 g/dL	99	No	No	Yes	No	No	No	No	No	No	No	No	Atypical angina	No
M	09/21/1947	Yes	No	No	No	No	No	No	No	No	Never	No	Yes	No	No	99	99	Normal	99	99	99	99	99	99	99	99	Yes	No	Radial	140 mm[Hg]	45 mL	5.5 min	99	1 mg/dL	99	99	No	Yes	No	No	No	No	No	No	No	No	No	Non-anginal Chest Pain	No
M	07/01/1959	No	No	No	No	No	No	No	No	No	Never	No	Yes	No	No	99	99	Abnormal	No	No	No	No	No	No	No	No	Yes	No	Radial	140 mm[Hg]	45 mL	3.6 min	99	1.4 mg/dL	11 g/dL	99	Yes	No	No	No	No	No	No	No	No	No	No	Typical angina	No
M	01/24/1990	Yes	No	No	No	No	No	No	No	No	Never	No	No	No	No	99	99	Normal	99	99	99	99	99	99	99	99	Yes	No	Radial	125 mm[Hg]	45 mL	2.5 min	99	99	99	99	Yes	No	No	No	No	No	No	No	No	No	No	Typical angina	No
M	02/15/1949	Yes	Yes	No	No	No	No	No	No	No	Never	No	Yes	No	No	99	99	Abnormal	No	No	No	No	No	No	No	No	Yes	No	Radial	140 mm[Hg]	60 mL	10.2 min	3.6 ng/mL	1.4 mg/dL	14.5 g/dL	99	Yes	No	No	No	No	No	No	No	No	No	No	Typical angina	No
F	01/15/1961	No	No	No	No	No	No	No	No	No	Never	No	Yes	No	No	99	99	Abnormal	No	No	No	No	No	No	No	No	Yes	No	Radial	120 mm[Hg]	45 mL	5.3 min	99	1.1 mg/dL	11.4 g/dL	99	No	No	Yes	No	No	No	No	No	No	No	No	Typical angina	No
M	01/14/1955	No	Yes	No	No	No	No	No	No	No	Never	No	Yes	No	No	99	99	Abnormal	No	No	No	Yes	No	No	No	No	Yes	No	Radial	135 mm[Hg]	45 mL	9.6 min	99	1.3 mg/dL	11.7 g/dL	99	No	Yes	No	No	No	No	No	No	No	No	No	Typical angina	No
F	01/01/1956	No	No	No	No	No	No	No	No	No	Never	No	No	No	No	99	99	Normal	99	99	99	99	99	99	99	99	Yes	No	Radial	145 mm[Hg]	50 mL	1.7 min	99	.6 mg/dL	13.4 g/dL	99	No	No	No	Yes	No	No	No	No	No	No	No	Typical angina	No
M	01/01/1943	Yes	No	No	No	No	No	No	No	No	Never	No	No	No	No	99	99	Normal	99	99	99	99	99	99	99	99	Yes	No	Radial	130 mm[Hg]	60 mL	3 min	99	1 mg/dL	99	99	No	No	No	Yes	No	No	No	No	No	No	No	Typical angina	No
M	04/30/1958	Yes	No	No	No	No	No	No	No	No	Never	No	No	No	No	99	99	Abnormal	No	No	No	No	No	No	No	No	Yes	No	Radial	125 mm[Hg]	35 mL	5.5 min	99	1 mg/dL	15.8 g/dL	99	Yes	No	No	No	No	No	No	No	No	No	No	Typical angina	No
F	01/01/1974	Yes	No	No	No	No	No	No	No	No	Never	No	No	No	No	99	99	Normal	99	99	99	99	99	99	99	99	Yes	No	Radial	138 mm[Hg]	45 mL	10.5 min	3.8 ng/mL	.9 mg/dL	11.8 g/dL	99	No	Yes	No	No	No	No	No	No	No	No	No	Typical angina	No
F	09/27/1985	Yes	No	No	No	No	No	No	No	No	Never	No	Yes	No	No	99	99	Abnormal	No	No	No	No	No	No	No	No	Yes	No	Radial	140 mm[Hg]	45 mL	10.5 min	99	1.2 mg/dL	10.9 g/dL	99	Yes	No	No	No	No	No	No	No	No	No	No	Typical angina	No
M	05/12/1969	Yes	Yes	No	No	No	No	No	No	No	Never	No	Yes	No	No	99	99	Abnormal	No	No	No	No	No	No	No	No	Yes	Yes	Radial	140 mm[Hg]	45 mL	5.8 min	99	1.7 mg/dL	10.7 g/dL	99	No	No	No	No	No	No	Yes	No	No	No	No	Typical angina	No
F	09/06/1966	Yes	No	No	No	No	No	No	No	No	Never	No	Yes	No	No	99	99	Abnormal	No	No	No	No	No	No	No	No	Yes	No	Radial	140 mm[Hg]	35 mL	5.8 min	89 ng/mL	.8 mg/dL	14.5 g/dL	99	Yes	No	No	No	No	No	No	No	No	No	No	Typical angina	No
M	01/31/1947	Yes	Yes	No	No	No	No	No	No	No	Never	No	Yes	No	No	99	99	Normal	99	99	99	99	99	99	99	99	Yes	No	Femoral	120 mm[Hg]	35 mL	8.3 min	99	.7 mg/dL	99	99	No	No	No	Yes	No	No	No	No	No	No	No	Typical angina	No
F	03/11/1965	No	No	No	No	No	No	No	No	No	Never	No	No	No	No	99	99	Abnormal	No	No	No	No	No	No	No	No	Yes	No	Radial	135 mm[Hg]	35 mL	5.9 min	99	1 mg/dL	13.6 g/dL	99	Yes	No	No	No	No	No	No	No	No	No	No	Atypical angina	No
F	04/14/1954	Yes	No	No	No	No	No	No	No	No	Never	No	Yes	No	No	99	99	Abnormal	No	No	No	No	No	No	No	No	Yes	No	Radial	145 mm[Hg]	45 mL	12 min	99	1.3 mg/dL	8.7 g/dL	1 mg/dL	Yes	No	No	No	No	No	No	No	No	No	No	Atypical angina	No
F	12/01/1941	Yes	No	No	No	No	No	No	No	No	Never	No	No	No	No	99	99	Abnormal	No	No	No	No	No	No	No	No	Yes	No	Radial	140 mm[Hg]	45 mL	5.5 min	99	99	99	99	No	No	Yes	No	No	No	No	No	No	No	No	Typical angina	No
F	02/07/1975	Yes	No	No	No	No	No	No	No	No	Never	No	No	No	No	99	99	Normal	99	99	99	99	99	99	99	99	Yes	No	Radial	125 mm[Hg]	45 mL	4.5 min	.3 ng/mL	.6 mg/dL	10.4 g/dL	.6 mg/dL	Yes	No	No	No	No	No	No	No	No	No	No	Typical angina	No
M	07/07/1962	Yes	No	No	No	No	No	No	No	No	Never	No	Yes	No	No	99	99	Abnormal	No	No	No	No	No	No	No	No	Yes	No	Radial	130 mm[Hg]	45 mL	4.5 min	99	1.2 mg/dL	13.5 g/dL	1.4 mg/dL	No	No	No	No	No	No	Yes	No	No	No	No	Typical angina	No
M	03/13/1961	Yes	No	No	No	No	No	No	No	No	Never	No	No	No	No	99	99	Normal	99	99	99	99	99	99	99	99	Yes	No	Radial	135 mm[Hg]	45 mL	4.5 min	99	.6 mg/dL	8.9 g/dL	99	No	No	Yes	No	No	No	No	No	No	No	No	Typical angina	No
M	04/20/1962	Yes	No	No	No	No	No	No	No	No	Never	No	No	No	No	99	99	Abnormal	No	No	No	No	No	No	No	No	Yes	No	Femoral	145 mm[Hg]	45 mL	12 min	2 ng/mL	1.1 mg/dL	17.9 g/dL	99	Yes	No	No	No	No	No	No	No	No	No	No	Typical angina	No
M	01/07/1978	Yes	Yes	No	No	No	No	No	No	Yes	Never	No	Yes	No	No	99	99	Normal	99	99	99	99	99	99	99	99	Yes	No	Femoral	135 mm[Hg]	25 mL	4.5 min	99	99	99	99	No	No	Yes	No	No	No	No	No	No	No	No	Typical angina	No
M	01/20/1974	Yes	No	No	No	No	No	No	No	No	Never	No	No	No	No	99	99	Normal	99	99	99	99	99	99	99	99	Yes	No	Radial	150 mm[Hg]	35 mL	4.5 min	99	.8 mg/dL	16.2 g/dL	99	No	No	No	Yes	No	No	No	No	No	No	No	Typical angina	No
M	04/05/1962	Yes	No	No	Yes	No	No	No	No	No	Never	No	No	No	No	99	99	Normal	99	99	99	99	99	99	99	99	Yes	No	Femoral	135 mm[Hg]	45 mL	10.5 min	99	99	99	99	No	No	Yes	No	No	No	No	No	No	No	No	Typical angina	No
F	01/02/1953	Yes	Yes	Yes	No	No	Yes	No	No	No	Never	No	Yes	No	No	99	99	Abnormal	No	No	No	No	No	No	No	No	Yes	No	Radial	170 mm[Hg]	25 mL	3.3 min	99	1.7 mg/dL	13.1 g/dL	99	No	Yes	No	No	No	No	No	No	No	No	No	Atypical angina	No
F	01/01/1971	Yes	No	No	No	No	No	No	No	No	Never	No	No	No	No	99	99	Abnormal	No	No	No	No	No	No	No	No	Yes	No	Radial	135 mm[Hg]	45 mL	10.5 min	99	.8 mg/dL	10.7 g/dL	99	Yes	No	No	No	No	No	No	No	No	No	No	Atypical angina	No
M	07/24/1972	Yes	No	No	No	No	No	No	No	No	Never	No	No	No	No	99	99	Normal	99	99	99	99	99	99	99	99	Yes	No	Radial	125 mm[Hg]	35 mL	5.5 min	99	99	99	99	No	Yes	No	No	No	No	No	No	No	No	No	Typical angina	No
M	01/01/1952	Yes	No	No	No	No	Yes	No	No	No	Never	No	Yes	No	No	99	99	Abnormal	No	No	No	No	No	No	No	No	Yes	No	Radial	135 mm[Hg]	45 mL	4.5 min	99	.7 mg/dL	99	99	Yes	No	No	No	No	No	No	No	No	No	No	Atypical angina	No
M	01/13/1941	No	No	No	No	No	No	No	No	No	Never	No	Yes	No	No	99	99	Abnormal	No	No	No	No	No	No	No	No	Yes	No	Radial	140 mm[Hg]	35 mL	14.5 min	99	1 mg/dL	14 g/dL	99	No	Yes	No	No	No	No	No	No	No	No	No	Typical angina	No
F	01/31/1965	No	No	No	No	No	No	No	No	No	Never	No	No	No	Yes	Class II	99	Abnormal	No	No	No	No	No	No	No	No	Yes	No	Radial	145 mm[Hg]	45 mL	4.5 min	99	.8 mg/dL	14.6 g/dL	99	No	Yes	No	No	No	No	No	No	No	No	No	Typical angina	No
F	01/01/1964	Yes	No	No	No	No	No	No	No	No	Never	No	Yes	No	No	99	99	Abnormal	No	No	No	Yes	No	No	No	No	Yes	No	Radial	140 mm[Hg]	100 mL	13.2 min	99	1 mg/dL	99	99	No	No	No	Yes	No	No	No	No	No	No	No	Atypical angina	No
M	08/14/1959	Yes	Yes	No	No	No	No	No	No	No	Never	No	Yes	No	No	99	99	Normal	99	99	99	99	99	99	99	99	Yes	No	Radial	129 mm[Hg]	35 mL	10 min	99	.9 mg/dL	16 g/dL	99	No	No	No	No	No	No	No	No	No	No	No	Asymptomatic	No
M	10/10/1975	Yes	Yes	No	No	No	No	No	No	No	Never	No	Yes	No	No	99	99	Normal	99	99	99	99	99	99	99	99	Yes	No	Femoral	133 mm[Hg]	25 mL	.9 min	99	1 mg/dL	14 g/dL	99	No	No	No	No	No	No	No	No	No	No	Yes	Atypical angina	No
M	04/21/1969	No	No	No	No	No	No	No	No	No	Never	No	No	No	No	99	99	Abnormal	No	No	No	No	No	No	No	No	Yes	No	Radial	145 mm[Hg]	45 mL	10.5 min	99	99	99	99	Yes	No	No	No	No	No	No	No	No	No	No	Typical angina	No
M	05/09/1942	No	No	No	No	No	No	No	No	No	Never	No	No	No	No	99	99	Abnormal	No	No	No	No	No	No	No	No	Yes	Yes	Radial	120 mm[Hg]	45 mL	13.5 min	.3 ng/mL	.8 mg/dL	12.9 g/dL	99	Yes	No	No	No	No	No	No	No	No	No	No	Typical angina	No
M	05/01/1952	Yes	No	No	No	No	No	No	No	No	Never	No	Yes	No	No	99	99	Abnormal	No	No	No	No	No	No	No	No	Yes	Yes	Radial	140 mm[Hg]	40 mL	2.2 min	99	1.1 mg/dL	9.3 g/dL	99	No	Yes	No	No	No	No	No	No	No	No	No	Typical angina	No
M	01/01/1942	Yes	No	No	No	No	No	No	No	No	Never	No	No	No	No	99	99	Abnormal	No	No	No	Yes	No	No	No	No	Yes	Yes	Radial	140 mm[Hg]	45 mL	46.2 min	99	.5 mg/dL	17.4 g/dL	99	Yes	No	No	No	No	No	No	No	No	No	No	Typical angina	No
M	01/01/1952	Yes	No	No	No	No	No	No	No	No	Never	No	Yes	No	No	99	99	Abnormal	No	No	No	No	No	No	No	No	Yes	No	Radial	140 mm[Hg]	45 mL	5.7 min	1.7 ng/mL	1.2 mg/dL	99	99	Yes	No	No	No	No	No	No	No	No	No	No	Typical angina	No
M	03/23/1961	Yes	Yes	No	No	No	No	No	No	No	Never	No	Yes	No	No	99	99	Abnormal	No	No	No	No	No	No	No	No	Yes	Yes	Radial	135 mm[Hg]	45 mL	10 min	.8 ng/mL	1.1 mg/dL	13.5 g/dL	99	Yes	No	No	No	No	No	No	No	No	No	No	Typical angina	No
M	04/30/1972	No	No	No	No	No	No	No	No	No	Former	No	Yes	No	No	99	99	Abnormal	No	No	No	No	No	No	No	No	Yes	No	Radial	140 mm[Hg]	60 mL	10.5 min	1.16 ng/mL	.7 mg/dL	13.1 g/dL	99	Yes	No	No	No	No	No	No	No	No	No	No	Typical angina	No
M	01/24/1967	Yes	No	No	No	Yes	Yes	No	No	No	Never	No	Yes	No	Yes	Class IV	Diastolic	Abnormal	No	No	No	No	No	No	No	No	Yes	Yes	Radial	140 mm[Hg]	45 mL	10.5 min	99	1 mg/dL	10 g/dL	99	Yes	No	No	No	No	No	No	No	No	No	No	Typical angina	No
M	01/01/1961	No	No	No	No	No	No	No	No	No	Never	No	No	No	No	99	99	Abnormal	No	No	No	No	No	No	No	No	Yes	Yes	Femoral	135 mm[Hg]	40 mL	26.1 min	6.3 ng/mL	1 mg/dL	14.1 g/dL	99	Yes	No	No	No	No	No	No	No	No	No	No	Typical angina	No
M	06/16/1960	Yes	No	No	No	No	No	No	No	No	Never	No	Yes	No	No	99	99	Abnormal	No	No	No	No	No	No	No	No	Yes	Yes	Radial	135 mm[Hg]	40 mL	12.4 min	.35 ng/mL	.8 mg/dL	99	99	Yes	No	No	No	No	No	No	No	No	No	No	Typical angina	No
M	01/20/1960	Yes	No	No	No	No	No	No	No	No	Never	No	No	No	No	99	99	Abnormal	No	No	No	No	No	No	No	No	Yes	Yes	Radial	135 mm[Hg]	45 mL	15.5 min	.3 ng/mL	1.5 mg/dL	12.7 g/dL	99	Yes	No	No	No	No	No	No	No	No	No	No	Typical angina	No
F	05/06/1977	Yes	No	No	No	No	No	No	No	No	Never	No	Yes	No	No	99	99	Abnormal	No	No	No	No	No	No	No	No	Yes	Yes	Radial	130 mm[Hg]	45 mL	10.2 min	99	.4 mg/dL	10.1 g/dL	99	Yes	No	No	No	No	No	No	No	No	No	No	Typical angina	No
M	01/01/1964	No	No	No	No	No	No	No	No	No	Never	No	No	No	No	99	99	Abnormal	No	No	No	No	No	No	No	No	Yes	Yes	Radial	145 mm[Hg]	10 mL	25.6 min	99	.8 mg/dL	10.5 g/dL	99	Yes	No	No	No	No	No	No	No	No	No	No	Typical angina	No
F	08/25/1969	Yes	No	No	No	No	No	No	No	No	Never	No	Yes	No	No	99	99	Abnormal	No	No	No	No	No	No	No	No	Yes	Yes	Radial	140 mm[Hg]	40 mL	26.5 min	99	1.5 mg/dL	99	99	Yes	No	No	No	No	No	No	No	No	No	No	Atypical angina	No
M	08/24/1968	No	No	No	No	No	No	No	No	No	Never	No	No	No	No	99	99	Abnormal	No	No	No	No	No	No	No	No	Yes	Yes	Radial	120 mm[Hg]	150 mL	23 min	99	1 mg/dL	99	99	No	Yes	No	No	No	No	No	No	No	No	No	Typical angina	No
M	06/05/1967	Yes	No	No	No	No	No	No	No	No	Never	No	Yes	No	No	99	99	Abnormal	No	No	No	No	No	No	No	No	Yes	Yes	Radial	145 mm[Hg]	45 mL	10 min	99	99	99	99	Yes	No	No	No	No	No	No	No	No	No	No	Typical angina	No
M	03/02/1961	Yes	No	No	No	No	No	No	No	No	Never	No	No	No	No	99	99	Abnormal	No	No	No	No	No	No	No	No	Yes	Yes	Radial	145 mm[Hg]	40 mL	5.9 min	99	.5 mg/dL	11.1 g/dL	99	Yes	No	No	No	No	No	No	No	No	No	No	Typical angina	No
M	09/15/1960	Yes	No	No	No	No	No	No	No	No	Never	No	No	No	Yes	Class III	Systolic	Abnormal	No	No	No	No	No	No	No	No	Yes	Yes	Radial	145 mm[Hg]	45 mL	54.2 min	99	1.1 mg/dL	14.4 g/dL	99	Yes	No	No	No	No	No	No	No	No	No	No	Atypical angina	No
F	01/08/1954	Yes	No	No	No	No	No	No	No	No	Never	No	Yes	No	No	99	99	Abnormal	No	No	No	No	No	No	No	No	Yes	Yes	Radial	120 mm[Hg]	45 mL	7.9 min	99	.7 mg/dL	99	99	Yes	No	No	No	No	No	No	No	No	No	No	Typical angina	No
M	03/24/1951	No	No	No	No	No	No	No	No	No	Never	No	No	No	No	99	99	Abnormal	No	No	No	No	No	No	No	No	Yes	Yes	Radial	120 mm[Hg]	35 mL	11.1 min	99	1 mg/dL	14.5 g/dL	.9 mg/dL	Yes	No	No	No	No	No	No	No	No	No	No	Typical angina	No
M	08/18/1974	Yes	No	No	No	No	No	No	No	No	Never	No	Yes	No	No	99	99	Abnormal	No	No	No	No	No	No	No	No	Yes	Yes	Radial	140 mm[Hg]	10 mL	5 min	99	99	99	99	Yes	No	No	No	No	No	No	No	No	No	No	Typical angina	No
F	04/28/1958	Yes	Yes	No	No	No	No	No	No	No	Never	No	Yes	No	No	99	99	Abnormal	No	No	No	No	No	No	No	No	Yes	Yes	Radial	135 mm[Hg]	35 mL	10 min	17 ng/mL	.9 mg/dL	12.3 g/dL	99	Yes	No	No	No	No	No	No	No	No	No	No	Typical angina	No
M	01/01/1949	Yes	No	No	No	No	No	No	No	No	Never	No	Yes	No	No	99	99	Abnormal	No	No	No	No	No	No	No	No	Yes	Yes	Radial	135 mm[Hg]	60 mL	5.6 min	99	1.4 mg/dL	13.3 g/dL	99	Yes	No	No	No	No	No	No	No	No	No	No	Typical angina	No
M	05/26/1962	Yes	No	No	No	No	No	No	No	No	Never	No	Yes	No	No	99	99	Normal	99	99	99	99	99	99	99	99	Yes	No	Radial	146 mm[Hg]	40 mL	1.4 min	99	.7 mg/dL	10.2 g/dL	99	No	No	Yes	No	No	No	No	No	No	No	No	Atypical angina	No
M	01/01/1955	Yes	No	No	No	No	No	No	No	No	99	No	No	No	No	99	99	Normal	99	99	99	99	99	99	99	99	Yes	No	Radial	109 mm[Hg]	40 mL	2.6 min	99	1.1 mg/dL	14.1 g/dL	99	No	No	Yes	No	No	No	No	No	No	No	No	Typical angina	No
M	01/01/1971	Yes	No	No	No	No	No	No	No	No	Never	No	Yes	No	No	99	99	Abnormal	No	No	No	No	No	No	No	No	Yes	Yes	Radial	150 mm[Hg]	170 mL	4 min	99	.7 mg/dL	10.6 g/dL	99	Yes	No	No	No	No	No	No	No	No	No	No	Typical angina	No
F	04/12/1944	Yes	No	No	No	No	No	No	No	No	Never	No	Yes	No	No	99	99	Abnormal	No	No	No	Yes	No	No	No	No	Yes	No	Radial	140 mm[Hg]	50 mL	2.2 min	2.2 ng/mL	.9 mg/dL	12.6 g/dL	1 mg/dL	Yes	No	No	No	No	No	No	No	No	No	No	Typical angina	No
M	04/16/1953	Yes	Yes	No	No	No	No	No	No	No	Never	No	Yes	No	No	99	99	Abnormal	No	No	No	No	No	No	No	No	Yes	No	Radial	140 mm[Hg]	45 mL	3.2 min	3.6 ng/mL	1.3 mg/dL	10.7 g/dL	99	Yes	No	No	No	No	No	No	No	No	No	No	Typical angina	No
M	06/01/1952	Yes	No	No	Yes	No	No	No	No	No	Never	No	No	No	No	99	99	Abnormal	No	No	No	No	No	No	No	No	Yes	Yes	Radial	167 mm[Hg]	200 mL	3.9 min	18.5 ng/mL	.7 mg/dL	15.2 g/dL	99	Yes	No	No	No	No	No	No	No	No	No	No	Typical angina	No
F	10/02/1958	Yes	No	No	No	No	No	No	No	No	Never	No	No	No	No	99	99	Abnormal	No	No	No	No	No	No	No	No	Yes	No	Radial	135 mm[Hg]	50 mL	2.9 min	99	.8 mg/dL	12.9 g/dL	99	No	No	No	No	No	No	Yes	No	No	No	No	Atypical angina	No
M	01/25/1971	Yes	No	No	No	No	No	No	No	No	Never	No	No	No	No	99	99	Abnormal	No	No	No	No	No	No	No	No	Yes	No	Radial	140 mm[Hg]	100 mL	2.8 min	99	99	99	99	No	No	Yes	No	No	No	No	No	No	No	No	Typical angina	No
M	05/09/1951	Yes	No	No	No	No	No	No	No	No	Never	No	Yes	No	No	99	99	Normal	99	99	99	99	99	99	99	99	Yes	No	Radial	140 mm[Hg]	30 mL	2.2 min	99	1.2 mg/dL	12.2 g/dL	99	No	No	No	No	No	No	No	No	No	No	Yes	Typical angina	No
M	05/19/1972	No	No	No	No	No	No	No	No	No	Never	No	No	No	No	99	99	Abnormal	No	No	No	No	No	No	No	No	Yes	Yes	Radial	130 mm[Hg]	210 mL	32 min	.1 ng/mL	.9 mg/dL	16.6 g/dL	99	Yes	No	No	No	No	No	No	No	No	No	No	Typical angina	No
F	12/27/1963	No	No	No	No	No	No	No	No	No	Never	No	No	No	No	99	99	Abnormal	No	No	No	No	No	No	No	No	Yes	No	Radial	153 mm[Hg]	40 mL	3.5 min	.16 ng/mL	1 mg/dL	14 g/dL	99	No	No	No	No	No	No	No	No	No	No	No	Atypical angina	No
M	11/23/1976	Yes	No	Yes	No	No	No	No	No	No	Never	No	Yes	No	Yes	Class II	99	Abnormal	No	No	No	No	No	No	No	No	Yes	Yes	Femoral	210 mm[Hg]	25 mL	1.6 min	99	1.6 mg/dL	12.1 g/dL	99	No	No	No	No	No	No	No	No	No	No	No	Typical angina	No
M	08/11/1974	Yes	Yes	No	No	No	No	No	No	No	Never	No	Yes	No	No	99	99	Abnormal	No	No	No	No	No	No	No	No	Yes	Yes	Radial	156 mm[Hg]	90 mL	3.9 min	99	.7 mg/dL	13.5 g/dL	99	No	No	Yes	No	No	No	No	No	No	No	No	Typical angina	No
M	10/25/1982	Yes	No	No	No	No	No	No	No	No	Never	No	No	No	No	99	99	Normal	99	99	99	99	99	99	99	99	Yes	No	Radial	140 mm[Hg]	60 mL	15 min	99	.7 mg/dL	13.2 g/dL	99	No	Yes	No	No	No	No	No	No	No	No	No	Typical angina	No
M	05/26/1956	Yes	No	No	No	No	No	No	No	No	Never	No	No	No	No	99	99	Abnormal	No	No	No	No	No	No	No	No	Yes	No	Radial	138 mm[Hg]	40 mL	4.9 min	99	1 mg/dL	10.1 g/dL	99	No	No	No	No	No	No	No	No	No	No	Yes	Typical angina	No
F	01/01/1954	No	No	No	No	No	No	No	No	No	Never	No	No	No	No	99	99	Normal	99	99	99	99	99	99	99	99	Yes	Yes	Femoral	136 mm[Hg]	35 mL	3 min	14.2 ng/mL	.9 mg/dL	14 g/dL	99	No	Yes	No	No	No	No	No	No	No	No	No	Typical angina	No
M	03/02/1954	Yes	No	No	No	No	No	No	No	No	Never	No	No	No	No	99	99	Abnormal	No	No	No	Yes	No	No	No	No	Yes	No	Femoral	165 mm[Hg]	40 mL	7 min	99	.9 mg/dL	15.6 g/dL	99	No	No	Yes	No	No	No	No	No	No	No	No	Typical angina	No
F	09/24/1964	Yes	No	No	No	No	No	No	No	No	Never	No	Yes	No	No	99	99	Abnormal	No	No	No	No	No	No	No	No	Yes	No	Radial	170 mm[Hg]	50 mL	2.9 min	99	1.1 mg/dL	17.3 g/dL	1.1 mg/dL	Yes	No	No	No	No	No	No	No	No	No	No	Typical angina	No
F	03/04/1969	Yes	No	No	No	No	No	No	No	No	Never	No	Yes	No	No	99	99	Abnormal	No	No	No	No	No	No	Yes	No	Yes	No	Radial	133 mm[Hg]	70 mL	2.5 min	5 ng/mL	1.9 mg/dL	12.2 g/dL	99	No	Yes	No	No	No	No	No	No	No	No	No	Typical angina	No
M	04/01/1935	No	No	Yes	No	No	No	No	No	No	Never	No	Yes	No	No	99	99	Abnormal	No	No	No	No	No	No	No	No	Yes	No	Radial	130 mm[Hg]	45 mL	1.9 min	99	1.2 mg/dL	14.7 g/dL	99	No	No	Yes	No	No	No	No	No	No	No	No	Typical angina	No
F	02/01/1950	No	No	No	No	No	No	No	No	No	Never	No	No	No	Yes	Class II	99	Abnormal	No	No	No	No	No	No	No	No	Yes	No	Radial	130 mm[Hg]	40 mL	3 min	99	1.1 mg/dL	18.4 g/dL	99	No	No	No	No	No	No	No	No	No	No	No	Non-anginal Chest Pain	No
F	06/16/1959	Yes	Yes	No	No	No	No	No	No	No	Never	No	Yes	No	No	99	99	Normal	99	99	99	99	99	99	99	99	Yes	No	Radial	153 mm[Hg]	40 mL	2.2 min	99	.6 mg/dL	14.1 g/dL	99	No	No	Yes	No	No	No	No	No	No	No	No	Typical angina	No
F	01/02/1969	Yes	Yes	No	No	No	No	No	No	No	Never	No	No	No	No	99	99	Normal	99	99	99	99	99	99	99	99	Yes	No	Radial	120 mm[Hg]	35 mL	1.3 min	99	.6 mg/dL	14 g/dL	99	No	No	No	No	No	No	Yes	No	No	No	No	Typical angina	No
M	03/21/1979	Yes	No	No	No	No	No	No	No	No	Never	No	No	No	No	99	99	Abnormal	No	No	No	No	No	No	No	No	Yes	No	Radial	135 mm[Hg]	60 mL	1.5 min	99	.7 mg/dL	10.5 g/dL	99	No	No	Yes	No	No	No	No	No	No	No	No	Typical angina	No
M	12/22/1969	No	No	No	No	No	No	No	No	No	Never	No	No	No	No	99	99	Abnormal	No	No	No	No	No	No	No	No	Yes	No	Radial	135 mm[Hg]	35 mL	2.2 min	99	.9 mg/dL	15 g/dL	99	No	No	No	No	No	No	No	No	No	No	No	Atypical angina	No
M	06/29/1954	No	No	No	No	No	No	No	No	No	Never	No	No	No	No	99	99	Normal	99	99	99	99	99	99	99	99	Yes	No	Radial	113 mm[Hg]	50 mL	3.8 min	99	.8 mg/dL	11.6 g/dL	99	No	No	Yes	No	No	No	No	No	No	No	No	Typical angina	No
M	11/21/1951	No	No	No	No	No	No	No	No	No	Never	No	No	No	No	99	99	Normal	99	99	99	99	99	99	99	99	Yes	No	Brachial	140 mm[Hg]	35 mL	3 min	99	1 mg/dL	14.6 g/dL	99	Yes	No	No	No	No	No	No	No	No	No	No	Typical angina	No
F	05/15/1941	Yes	Yes	No	No	No	No	No	No	No	Never	No	Yes	No	No	99	99	Normal	99	99	99	99	99	99	99	99	Yes	Yes	Radial	140 mm[Hg]	40 mL	2.4 min	99	1 mg/dL	12.6 g/dL	99	No	No	Yes	No	No	No	No	No	No	No	No	Typical angina	No
M	03/11/1978	Yes	No	No	No	No	No	No	No	No	Never	No	No	No	No	99	99	Abnormal	No	No	No	No	No	No	No	No	Yes	Yes	Femoral	166 mm[Hg]	30 mL	11 min	99	.8 mg/dL	13.2 g/dL	99	No	No	Yes	No	No	No	No	No	No	No	No	Typical angina	No
M	05/08/1975	Yes	No	No	No	No	No	No	No	Yes	Never	No	Yes	No	No	99	99	Normal	99	99	99	99	99	99	99	99	Yes	No	Femoral	140 mm[Hg]	40 mL	11 min	99	1.1 mg/dL	14 g/dL	99	No	No	No	No	No	No	No	No	No	No	Yes	Non-anginal Chest Pain	No
M	01/01/1949	No	No	No	No	No	No	No	No	No	Never	No	No	No	No	99	99	Normal	99	99	99	99	99	99	99	99	Yes	No	Radial	132 mm[Hg]	40 mL	1.9 min	99	1.1 mg/dL	13 g/dL	99	No	No	No	Yes	No	No	No	No	No	No	No	Typical angina	No
F	04/13/1964	Yes	Yes	No	No	No	No	No	No	No	Never	No	Yes	Yes	No	99	99	Normal	99	99	99	99	99	99	99	99	Yes	No	Femoral	180 mm[Hg]	45 mL	2 min	99	3.5 mg/dL	99	99	Yes	No	No	No	No	No	No	No	No	No	No	Atypical angina	No
F	06/26/1961	Yes	No	No	No	No	No	No	No	No	Never	No	Yes	No	No	99	99	Abnormal	No	No	No	No	No	No	No	No	Yes	No	Radial	128 mm[Hg]	35 mL	2.2 min	99	.9 mg/dL	13.2 g/dL	99	No	No	Yes	No	No	No	No	No	No	No	No	Typical angina	No
M	12/16/1972	Yes	No	No	No	No	No	No	No	No	Never	No	Yes	No	No	99	99	Normal	99	99	99	99	99	99	99	99	Yes	No	Radial	146 mm[Hg]	35 mL	4 min	99	.7 mg/dL	9.1 g/dL	99	Yes	No	No	No	No	No	No	No	No	No	No	Typical angina	No
M	02/07/1978	No	No	No	No	No	No	No	No	No	Never	No	No	No	No	99	99	Abnormal	No	No	No	No	No	No	No	No	Yes	No	Radial	135 mm[Hg]	40 mL	2.6 min	99	.7 mg/dL	11.8 g/dL	99	No	No	No	No	No	No	No	No	No	No	No	Non-anginal Chest Pain	No
M	11/17/1966	Yes	No	No	No	No	No	No	No	No	Never	No	Yes	No	No	99	99	Abnormal	No	No	No	No	No	No	No	No	Yes	No	Radial	132 mm[Hg]	35 mL	5.5 min	99	.9 mg/dL	14.4 g/dL	99	No	No	Yes	No	No	No	No	No	No	No	No	Typical angina	No
M	03/01/1950	Yes	Yes	No	No	No	No	No	No	No	Never	No	Yes	No	No	99	99	Normal	99	99	99	99	99	99	99	99	Yes	No	Radial	130 mm[Hg]	40 mL	2.2 min	99	.7 mg/dL	10.8 g/dL	99	No	No	No	No	No	No	No	No	No	No	Yes	Typical angina	No
M	04/17/1936	Yes	Yes	No	No	No	No	No	No	No	Never	No	Yes	No	No	99	99	Abnormal	No	No	No	No	No	No	No	No	Yes	No	Radial	190 mm[Hg]	45 mL	5.2 min	99	1.9 mg/dL	11.5 g/dL	99	No	No	Yes	No	No	No	No	No	No	No	No	Typical angina	No
M	06/30/1955	No	No	No	No	No	No	No	No	No	Never	No	No	No	No	99	99	Abnormal	No	No	No	No	No	No	No	No	Yes	No	Femoral	160 mm[Hg]	45 mL	5.1 min	99	.6 mg/dL	15.8 g/dL	99	No	No	Yes	No	No	No	No	No	No	No	No	Typical angina	No
M	01/01/1962	Yes	No	No	No	No	No	No	No	No	Never	No	No	No	No	99	99	Abnormal	No	No	No	No	No	No	No	No	Yes	No	Radial	130 mm[Hg]	45 mL	4 min	99	.9 mg/dL	13.3 g/dL	99	Yes	No	No	No	No	No	No	No	No	No	No	Typical angina	No
M	11/14/1948	No	No	No	No	No	No	No	No	No	Never	No	No	No	No	99	99	Abnormal	No	No	No	No	No	No	No	No	Yes	No	Radial	130 mm[Hg]	40 mL	3.2 min	99	1 mg/dL	17 g/dL	99	Yes	No	No	No	No	No	No	No	No	No	No	Typical angina	No
M	03/29/1950	Yes	No	No	No	No	No	No	No	No	Never	No	Yes	No	No	99	99	Abnormal	No	No	No	No	No	No	No	No	Yes	No	Femoral	140 mm[Hg]	40 mL	4.9 min	99	.6 mg/dL	11.5 g/dL	99	No	No	Yes	No	No	No	No	No	No	No	No	Typical angina	No
M	02/12/1972	Yes	No	No	No	No	No	No	No	No	Never	No	No	No	No	99	99	Abnormal	No	No	No	No	No	No	No	No	Yes	No	Radial	140 mm[Hg]	40 mL	3.1 min	.8 ng/mL	.8 mg/dL	13.5 g/dL	99	Yes	No	No	No	No	No	No	No	No	No	No	Typical angina	No
M	04/10/1969	Yes	No	No	No	No	No	No	No	No	Never	No	No	No	No	99	99	Normal	99	99	99	99	99	99	99	99	Yes	No	Radial	144 mm[Hg]	40 mL	2.1 min	.1 ng/mL	.8 mg/dL	12.3 g/dL	99	No	No	Yes	No	No	No	No	No	No	No	No	Typical angina	No
M	09/25/1983	Yes	No	No	No	No	No	No	No	No	Never	No	No	No	No	99	99	Abnormal	No	No	No	No	No	No	No	No	Yes	Yes	Radial	170 mm[Hg]	45 mL	5.5 min	99	.7 mg/dL	16.2 g/dL	99	No	No	Yes	No	No	No	No	No	No	No	No	Typical angina	No
M	01/20/1941	No	No	No	No	No	No	No	No	No	Never	No	No	No	No	99	99	Abnormal	No	No	No	No	No	No	No	No	Yes	Yes	Radial	140 mm[Hg]	45 mL	3.3 min	99	1.1 mg/dL	15.5 g/dL	99	Yes	No	No	No	No	No	No	No	No	No	No	Typical angina	No
M	06/16/1961	No	No	No	No	No	No	No	No	No	Never	No	Yes	No	No	99	99	Abnormal	No	No	No	No	No	No	No	No	Yes	Yes	Radial	120 mm[Hg]	45 mL	15.6 min	99	1 mg/dL	12.3 g/dL	99	Yes	No	No	No	No	No	No	No	No	No	No	Typical angina	No
M	05/11/1961	No	No	No	No	No	No	No	No	No	Never	No	No	No	No	99	99	Abnormal	No	No	No	No	No	No	No	No	No	Yes	Radial	135 mm[Hg]	45 mL	28 min	99	.9 mg/dL	99	99	Yes	No	No	No	No	No	No	No	No	No	No	Typical angina	No
M	02/21/1954	Yes	No	No	No	No	No	No	No	No	Never	No	No	No	No	99	99	Abnormal	No	No	No	No	No	No	No	No	Yes	Yes	Radial	140 mm[Hg]	45 mL	13.9 min	99	1.1 mg/dL	13.5 g/dL	99	Yes	No	No	No	No	No	No	No	No	No	No	Typical angina	No
M	11/04/1963	No	No	No	No	No	No	No	No	No	Smoker - Current status unknown	No	No	No	No	99	99	Abnormal	No	No	No	Yes	No	No	No	No	Yes	Yes	Radial	145 mm[Hg]	35 mL	5.7 min	99	.9 mg/dL	99	99	Yes	No	No	No	No	No	No	No	No	No	No	Typical angina	No
M	01/01/1959	No	No	No	No	No	No	No	No	No	Never	No	No	No	No	99	99	Abnormal	No	No	No	No	No	No	No	No	Yes	Yes	Radial	140 mm[Hg]	45 mL	20.1 min	1.4 ng/mL	1.2 mg/dL	16.5 g/dL	99	Yes	No	No	No	No	No	No	No	No	No	No	Typical angina	No
F	01/01/1953	No	No	No	No	No	No	No	No	No	Never	No	Yes	No	No	99	99	Abnormal	No	No	No	No	No	No	No	No	Yes	Yes	Radial	135 mm[Hg]	35 mL	16.6 min	99	1.3 mg/dL	12.9 g/dL	99	No	Yes	No	No	No	No	No	No	No	No	No	Atypical angina	No
F	01/01/1968	Yes	Yes	No	No	No	No	No	No	No	Never	No	Yes	No	No	99	99	Abnormal	No	No	No	No	No	No	No	No	Yes	Yes	Radial	135 mm[Hg]	45 mL	14.8 min	99	.7 mg/dL	13.9 g/dL	99	Yes	No	No	No	No	No	No	No	No	No	No	Typical angina	No
F	11/05/1933	Yes	No	No	No	No	No	No	No	No	Never	No	Yes	No	No	99	99	Abnormal	No	No	No	No	No	No	No	No	Yes	Yes	Radial	135 mm[Hg]	45 mL	20 min	28.1 ng/mL	1.1 mg/dL	14 g/dL	99	Yes	No	No	No	No	No	No	No	No	No	No	Typical angina	No
M	12/14/1962	No	No	No	No	No	No	No	No	No	Never	No	No	No	No	99	99	Abnormal	No	No	No	Yes	No	No	No	No	Yes	Yes	Radial	140 mm[Hg]	45 mL	24.5 min	15 ng/mL	.8 mg/dL	16 g/dL	99	Yes	No	No	No	No	No	No	No	No	No	No	Typical angina	No
M	01/02/1963	Yes	No	No	No	No	No	No	No	No	Never	No	Yes	No	No	99	99	Abnormal	No	No	No	No	No	No	No	No	Yes	Yes	Radial	160 mm[Hg]	45 mL	10.5 min	99	.9 mg/dL	13.6 g/dL	99	Yes	No	No	No	No	No	No	No	No	No	No	Typical angina	No
F	04/18/1985	No	No	No	No	No	No	No	No	No	Never	No	No	No	No	99	99	Abnormal	No	No	No	No	No	No	No	No	Yes	Yes	Radial	140 mm[Hg]	45 mL	35 min	99	.5 mg/dL	99	99	No	Yes	No	No	No	No	No	No	No	No	No	Typical angina	No
F	08/10/1952	No	No	No	No	No	No	No	No	No	Never	No	No	No	No	99	99	Abnormal	No	No	No	No	No	No	No	No	Yes	Yes	Radial	135 mm[Hg]	45 mL	56.5 min	.8 ng/mL	.7 mg/dL	13.8 g/dL	99	Yes	No	No	No	No	No	No	No	No	No	No	Typical angina	No
M	03/21/1950	Yes	Yes	No	No	No	No	No	No	No	Never	No	Yes	No	No	99	99	Abnormal	No	No	No	No	No	No	No	No	Yes	No	Femoral	80 mm[Hg]	35 mL	3 min	99	1.3 mg/dL	14.3 g/dL	99	Yes	No	No	No	No	No	No	No	No	No	No	Typical angina	Yes
M	07/21/1977	Yes	Yes	No	No	No	No	No	No	No	Never	No	No	No	No	99	99	Normal	99	99	99	99	99	99	99	99	Yes	No	Femoral	150 mm[Hg]	85 mL	7.2 min	99	.4 mg/dL	10.1 g/dL	99	No	No	Yes	No	No	No	No	No	No	No	No	Atypical angina	No
M	03/14/1965	Yes	Yes	No	No	No	No	No	No	No	Never	No	Yes	No	No	99	99	Abnormal	No	No	No	No	No	No	No	No	Yes	No	Radial	180 mm[Hg]	35 mL	2.4 min	99	.4 mg/dL	10.9 g/dL	99	No	No	No	No	No	No	Yes	No	No	No	No	Typical angina	No
M	02/09/1972	Yes	No	Yes	No	No	No	No	No	No	Never	No	No	No	Yes	Class II	Systolic	Normal	99	99	99	99	99	99	99	99	Yes	No	Femoral	96 mm[Hg]	20 mL	1.8 min	.4 ng/mL	1 mg/dL	9.6 g/dL	99	No	No	No	No	No	No	No	Yes	No	No	No	Typical angina	No
M	12/12/1971	Yes	Yes	No	No	No	No	No	No	No	Former	No	Yes	No	No	99	99	Abnormal	No	No	No	Yes	No	No	No	No	Yes	No	Radial	150 mm[Hg]	80 mL	11.6 min	99	2 mg/dL	12.9 g/dL	99	No	No	No	No	No	No	No	Yes	No	No	No	Asymptomatic	No
M	08/22/1928	Yes	No	No	No	No	No	No	No	No	Never	No	Yes	No	No	99	99	Normal	99	99	99	99	99	99	99	99	Yes	No	Radial	140 mm[Hg]	70 mL	4.4 min	99	.9 mg/dL	16.8 g/dL	99	No	No	No	No	No	No	Yes	No	No	No	No	Typical angina	No
M	04/01/1968	No	No	No	No	No	No	No	No	No	Never	No	No	No	No	99	99	Abnormal	No	No	No	Yes	No	No	No	No	Yes	No	Radial	130 mm[Hg]	35 mL	2.3 min	99	99	99	99	No	No	No	Yes	No	No	No	No	No	No	No	Typical angina	No
M	05/21/1971	No	No	No	No	No	No	No	No	No	Never	No	No	No	No	99	99	Abnormal	No	No	No	No	No	No	No	No	Yes	No	Radial	130 mm[Hg]	30 mL	2.4 min	99	.7 mg/dL	13.6 g/dL	99	No	No	No	No	No	No	No	No	No	No	No	Asymptomatic	No
M	02/05/1962	No	No	No	No	No	No	No	No	No	Never	No	No	No	Yes	Class III	99	Abnormal	No	No	No	No	No	No	No	No	Yes	No	Radial	181 mm[Hg]	50 mL	4.8 min	99	.6 mg/dL	99	99	No	No	Yes	No	No	No	No	No	No	No	No	Atypical angina	No
M	01/01/1955	No	No	No	No	No	No	No	No	No	Never	No	No	No	No	99	99	Abnormal	No	No	No	No	No	No	No	No	Yes	No	Radial	160 mm[Hg]	45 mL	2.1 min	99	.8 mg/dL	99	99	No	Yes	No	No	No	No	No	No	No	No	No	Atypical angina	No
M	01/16/1954	No	No	No	No	No	No	No	No	No	Never	No	No	No	No	99	99	Normal	99	99	99	99	99	99	99	99	Yes	No	Radial	130 mm[Hg]	80 mL	5 min	99	99	15.5 g/dL	99	No	No	No	No	No	No	Yes	No	No	No	No	Typical angina	No
M	06/06/1951	Yes	No	No	No	No	No	No	No	No	Never	No	Yes	No	No	99	99	Abnormal	No	No	No	No	No	No	No	No	Yes	No	Radial	140 mm[Hg]	45 mL	1.7 min	99	.9 mg/dL	13.1 g/dL	99	No	No	No	Yes	No	No	No	No	No	No	No	Typical angina	No
F	08/08/1968	Yes	Yes	Yes	No	No	No	No	No	No	Never	No	No	No	No	99	99	Abnormal	No	No	No	No	No	No	No	No	Yes	Yes	Radial	135 mm[Hg]	45 mL	5.5 min	.05 ng/mL	1.4 mg/dL	13.4 g/dL	99	Yes	No	No	No	No	No	No	No	No	No	No	Atypical angina	No
M	12/21/1955	Yes	Yes	No	No	No	99	No	No	No	Never	No	Yes	No	No	99	99	Normal	99	99	99	99	99	99	99	99	Yes	No	Radial	145 mm[Hg]	35 mL	6.5 min	99	1.9 mg/dL	12.9 g/dL	99	No	No	Yes	No	No	No	No	No	No	No	No	Atypical angina	No
M	02/18/1960	Yes	No	No	No	No	No	No	No	No	Never	No	No	No	No	99	99	Normal	99	99	99	99	99	99	99	99	Yes	Yes	Radial	130 mm[Hg]	45 mL	10.3 min	99	.6 mg/dL	12.1 g/dL	99	Yes	No	No	No	No	No	No	No	No	No	No	Typical angina	No
F	07/13/1981	Yes	No	No	No	No	No	No	No	No	Never	No	No	No	No	99	99	Abnormal	No	No	No	No	No	No	No	No	Yes	Yes	Radial	140 mm[Hg]	45 mL	10.5 min	99	.7 mg/dL	9.8 g/dL	99	Yes	No	No	No	No	No	No	No	No	No	No	Typical angina	No
F	12/28/1958	Yes	No	No	No	No	No	No	No	No	Never	No	No	No	No	99	99	Normal	99	99	99	99	99	99	99	99	Yes	Yes	Radial	145 mm[Hg]	45 mL	10.2 min	99	1.1 mg/dL	99	99	Yes	No	No	No	No	No	No	No	No	No	No	Typical angina	No
M	06/14/1967	Yes	Yes	No	No	No	No	No	No	No	Never	99	No	No	No	99	99	Normal	99	99	99	99	99	99	99	99	Yes	Yes	Radial	135 mm[Hg]	45 mL	14.2 min	.6 ng/mL	.5 mg/dL	10.5 g/dL	99	Yes	No	No	No	No	No	No	No	No	No	No	Typical angina	No
M	05/06/1972	Yes	Yes	No	No	No	No	No	No	No	Never	No	No	No	No	99	99	Abnormal	No	No	No	No	No	No	No	No	Yes	No	Radial	140 mm[Hg]	35 mL	10.5 min	17.2 ng/mL	1.9 mg/dL	11 g/dL	99	Yes	No	No	No	No	No	No	No	No	No	No	Atypical angina	No
M	10/31/1962	No	Yes	No	No	No	No	No	No	No	Never	No	No	No	No	99	99	Abnormal	No	No	No	No	No	No	No	No	Yes	Yes	Radial	140 mm[Hg]	45 mL	12.5 min	.2 ng/mL	.8 mg/dL	13.1 g/dL	99	Yes	No	No	No	No	No	No	No	No	No	No	Atypical angina	No
F	08/25/1960	Yes	Yes	No	No	No	No	No	No	No	Never	Yes	No	No	No	99	99	Abnormal	No	Yes	No	No	No	No	No	No	Yes	Yes	Radial	135 mm[Hg]	45 mL	10.2 min	.4 ng/mL	1.1 mg/dL	13.7 g/dL	99	Yes	No	No	No	No	No	No	No	No	No	No	Typical angina	No
F	01/01/1951	Yes	No	No	No	No	No	No	No	No	Never	No	No	No	No	99	99	Normal	99	99	99	99	99	99	99	99	Yes	No	Radial	160 mm[Hg]	45 mL	6.5 min	99	.9 mg/dL	99	99	Yes	No	No	No	No	No	No	No	No	No	No	Atypical angina	No
M	01/09/1963	Yes	Yes	No	No	No	No	No	No	No	Never	No	No	No	No	99	99	Abnormal	No	No	No	No	No	No	No	No	Yes	No	Radial	140 mm[Hg]	45 mL	5.5 min	99	.9 mg/dL	11.6 g/dL	99	No	Yes	No	No	No	No	No	No	No	No	No	Typical angina	No
M	01/01/1975	Yes	Yes	No	No	No	No	No	No	No	Never	No	Yes	No	No	99	99	99	99	99	99	99	99	99	99	99	Yes	No	Radial	135 mm[Hg]	35 mL	4.5 min	99	.8 mg/dL	12.8 g/dL	99	No	Yes	No	No	No	No	No	No	No	No	No	Typical angina	No
M	10/20/1967	Yes	No	No	No	No	No	No	No	No	Never	No	Yes	No	No	99	99	Abnormal	No	No	No	No	No	No	No	No	Yes	Yes	Radial	140 mm[Hg]	35 mL	4.5 min	99	1.5 mg/dL	11.9 g/dL	99	Yes	No	No	No	No	No	No	No	No	No	No	Typical angina	No
M	03/10/1940	No	No	Yes	No	No	No	No	Yes	No	Never	No	No	No	No	99	99	Abnormal	No	No	No	No	No	No	No	No	Yes	Yes	Radial	150 mm[Hg]	80 mL	8.1 min	99	.9 mg/dL	15 g/dL	99	Yes	No	No	No	No	No	No	No	No	No	No	Typical angina	No
M	08/01/1976	Yes	Yes	No	No	No	No	No	No	No	Never	No	Yes	No	No	99	99	Abnormal	No	No	No	No	No	No	No	No	Yes	Yes	Radial	130 mm[Hg]	40 mL	9.9 min	.13 ng/mL	.8 mg/dL	10 g/dL	99	Yes	No	No	No	No	No	No	No	No	No	No	Typical angina	No
M	06/23/1949	No	No	No	No	No	No	No	No	No	Never	No	No	No	No	99	99	Abnormal	No	No	No	No	No	No	No	No	Yes	Yes	Radial	140 mm[Hg]	45 mL	25.1 min	99	1 mg/dL	15.2 g/dL	99	No	Yes	No	No	No	No	No	No	No	No	No	Typical angina	No
F	01/01/1962	No	No	No	No	No	No	No	No	No	Never	No	No	No	No	99	99	Abnormal	No	No	No	No	No	No	No	No	Yes	Yes	Radial	140 mm[Hg]	50 mL	10.3 min	.2 ng/mL	.8 mg/dL	99	.7 mg/dL	Yes	No	No	No	No	No	No	No	No	No	No	Typical angina	No
F	09/05/1956	Yes	No	No	No	No	No	No	No	No	Never	No	Yes	No	No	99	99	Abnormal	No	No	No	No	No	No	No	No	Yes	Yes	Radial	150 mm[Hg]	100 mL	18.8 min	99	.5 mg/dL	99	99	No	Yes	No	No	No	No	No	No	No	No	No	Typical angina	No
M	09/19/1992	Yes	No	No	No	No	No	No	No	No	Never	No	No	No	No	99	99	Abnormal	No	No	No	No	No	No	No	No	No	Yes	Radial	135 mm[Hg]	45 mL	5.5 min	99	1 mg/dL	12 g/dL	99	Yes	No	No	No	No	No	No	No	No	No	No	Typical angina	No
F	03/19/1953	Yes	No	No	No	No	No	No	No	No	Never	No	Yes	No	No	99	99	Abnormal	No	No	No	No	No	No	No	No	Yes	No	Radial	130 mm[Hg]	35 mL	4.5 min	51.3 ng/mL	2.3 mg/dL	99	99	No	Yes	No	No	No	No	No	No	No	No	No	Atypical angina	No
M	04/04/1960	Yes	No	No	No	No	No	No	No	No	Never	No	No	No	No	99	99	Normal	99	99	99	99	99	99	99	99	Yes	No	Radial	135 mm[Hg]	35 mL	10.5 min	99	.6 mg/dL	13.1 g/dL	99	No	Yes	No	No	No	No	No	No	No	No	No	Atypical angina	No
F	12/26/1961	Yes	No	No	No	No	No	No	No	No	Never	No	Yes	No	No	99	99	Abnormal	No	No	No	No	No	No	No	No	No	Yes	Radial	130 mm[Hg]	45 mL	4.5 min	99	1.1 mg/dL	13.4 g/dL	99	Yes	No	No	No	No	No	No	No	No	No	No	Typical angina	No
M	02/24/1981	No	No	No	No	No	No	No	No	No	Never	No	Yes	No	No	99	99	Abnormal	No	No	No	No	No	No	No	No	Yes	Yes	Radial	135 mm[Hg]	45 mL	10.5 min	99	.7 mg/dL	99	99	Yes	No	No	No	No	No	No	No	No	No	No	Typical angina	No
F	02/02/1965	Yes	Yes	No	No	No	No	No	No	No	Never	No	Yes	No	No	99	99	Abnormal	No	No	No	No	No	No	No	No	Yes	Yes	Femoral	120 mm[Hg]	40 mL	2.5 min	.8 ng/mL	.5 mg/dL	12.1 g/dL	99	Yes	No	No	No	No	No	No	No	No	No	No	Typical angina	No
M	03/20/1946	No	No	No	No	No	No	No	No	No	Never	99	Yes	No	No	99	99	Abnormal	No	No	No	No	No	No	No	No	Yes	Yes	Radial	110 mm[Hg]	50 mL	3.1 min	1.1 ng/mL	.7 mg/dL	12.1 g/dL	.8 mg/dL	Yes	No	No	No	No	No	No	No	No	No	No	Atypical angina	No
F	06/06/1974	No	No	No	No	No	No	No	No	No	Never	No	Yes	No	No	99	99	Abnormal	No	No	No	No	No	No	No	No	Yes	Yes	Radial	135 mm[Hg]	45 mL	27.1 min	3 ng/mL	1.1 mg/dL	14.5 g/dL	99	Yes	No	No	No	No	No	No	No	No	No	No	Typical angina	No
M	02/13/1964	Yes	Yes	Yes	Yes	No	No	No	No	Yes	Never	No	Yes	No	Yes	Class III	Systolic	Abnormal	No	No	No	No	No	No	No	No	Yes	Yes	Femoral	140 mm[Hg]	200 mL	19.4 min	.11 ng/mL	.7 mg/dL	14.2 g/dL	1 mg/dL	Yes	No	No	No	No	No	No	No	No	No	No	Typical angina	No
F	05/24/1966	Yes	Yes	No	No	No	No	No	No	No	Never	No	No	No	No	99	99	Abnormal	No	No	No	No	No	No	No	No	Yes	Yes	Radial	180 mm[Hg]	60 mL	5.1 min	2.83 ng/mL	1.2 mg/dL	14.9 g/dL	1 mg/dL	Yes	No	No	No	No	No	No	No	No	No	No	Typical angina	No
M	06/12/1952	Yes	No	No	No	No	No	No	No	No	Never	No	Yes	No	No	99	99	Abnormal	No	No	No	No	No	No	No	No	Yes	Yes	Brachial	140 mm[Hg]	60 mL	5.6 min	99	1.2 mg/dL	14.9 g/dL	.7 mg/dL	No	No	No	Yes	No	No	No	No	No	No	No	Typical angina	No
F	05/08/1947	Yes	No	Yes	No	No	Yes	No	No	No	Current - Every Day	No	Yes	No	No	99	99	Abnormal	No	No	No	No	No	No	No	No	Yes	Yes	Radial	140 mm[Hg]	60 mL	5.5 min	6.8 ng/mL	1.1 mg/dL	13.4 g/dL	99	Yes	No	No	No	No	No	No	No	No	No	No	Typical angina	No
M	05/23/1953	Yes	No	Yes	No	No	No	No	No	No	Never	No	Yes	Yes	No	99	99	Abnormal	No	No	No	No	No	No	No	No	Yes	Yes	Femoral	120 mm[Hg]	50 mL	4.5 min	99	6.8 mg/dL	10.5 g/dL	99	No	No	No	Yes	No	No	No	No	No	No	No	Atypical angina	No
F	06/10/1944	Yes	Yes	No	No	No	No	No	No	No	Never	No	No	No	Yes	Class III	99	Abnormal	No	No	No	No	No	No	No	No	Yes	Yes	Radial	140 mm[Hg]	50 mL	4.1 min	99	.8 mg/dL	99	99	No	No	No	Yes	No	No	No	No	No	No	No	Typical angina	No
M	01/01/1953	No	No	No	No	No	No	No	No	No	Never	No	No	No	No	99	99	Abnormal	No	No	No	No	No	No	No	No	Yes	Yes	Radial	120 mm[Hg]	35 mL	4.5 min	4.2 ng/mL	1.2 mg/dL	16.4 g/dL	99	Yes	No	No	No	No	No	No	No	No	No	No	Typical angina	No
M	11/25/1968	Yes	No	No	No	No	No	No	No	No	Never	No	No	No	No	99	99	Abnormal	No	No	No	No	No	No	No	No	Yes	Yes	Radial	140 mm[Hg]	45 mL	10 min	99	1.3 mg/dL	14.8 g/dL	99	Yes	No	No	No	No	No	No	No	No	No	No	Typical angina	No
M	01/01/1954	No	No	No	No	No	No	No	No	No	Never	No	No	No	No	99	99	Abnormal	No	No	No	No	No	No	No	No	Yes	Yes	Radial	135 mm[Hg]	45 mL	15 min	99	1.1 mg/dL	9.7 g/dL	99	Yes	No	No	No	No	No	No	No	No	No	No	Typical angina	No
M	06/13/1939	No	No	No	No	No	No	No	No	No	Never	No	No	No	No	99	99	Abnormal	No	No	No	No	No	No	No	No	Yes	Yes	Radial	140 mm[Hg]	100 mL	23.6 min	99	1.2 mg/dL	12.9 g/dL	1.1 mg/dL	No	Yes	No	No	No	No	No	No	No	No	No	Typical angina	No
M	01/01/1977	No	No	No	No	No	No	No	No	No	Never	No	No	No	No	99	99	Abnormal	No	No	No	No	No	No	No	No	Yes	Yes	Radial	140 mm[Hg]	80 mL	19.2 min	99	1 mg/dL	13.8 g/dL	1.1 mg/dL	No	No	No	Yes	No	No	No	No	No	No	No	Typical angina	No
F	01/09/1973	Yes	No	No	No	No	No	No	No	No	Never	No	No	No	No	99	99	Abnormal	No	No	No	No	No	No	No	No	Yes	No	Radial	124 mm[Hg]	30 mL	10.5 min	99	.7 mg/dL	15.5 g/dL	99	No	No	Yes	No	No	No	No	No	No	No	No	Typical angina	No
M	02/12/1943	No	No	Yes	No	No	No	No	No	No	Never	No	Yes	No	No	99	99	Abnormal	No	No	No	No	No	No	No	No	Yes	No	Radial	130 mm[Hg]	40 mL	2.9 min	99	.8 mg/dL	13 g/dL	99	Yes	No	No	No	No	No	No	No	No	No	No	Asymptomatic	No
M	08/10/1966	No	No	No	No	No	No	No	No	No	Never	No	No	No	Yes	Class III	Systolic	Abnormal	No	No	No	Yes	No	No	No	No	Yes	No	Radial	120 mm[Hg]	45 mL	10.5 min	25 ng/mL	.9 mg/dL	10.8 g/dL	99	Yes	No	No	No	No	No	No	No	No	No	No	Typical angina	No
M	02/08/1965	Yes	No	No	No	No	No	No	No	No	Never	No	No	No	No	99	99	Abnormal	No	No	No	No	No	No	No	No	Yes	No	Radial	100 mm[Hg]	70 mL	10.2 min	10.2 ng/mL	1.1 mg/dL	14.6 g/dL	1 mg/dL	Yes	No	No	No	No	No	No	No	No	No	No	Typical angina	No
M	01/22/1954	Yes	Yes	No	No	No	No	No	No	Yes	Never	No	No	No	No	99	99	Abnormal	No	No	No	No	No	No	No	No	Yes	No	Femoral	130 mm[Hg]	60 mL	6.5 min	99	.8 mg/dL	14.8 g/dL	99	No	No	Yes	No	No	No	No	No	No	No	No	Typical angina	No
M	04/21/1965	Yes	Yes	No	No	No	No	No	No	No	Never	No	No	No	No	99	99	Abnormal	No	No	No	No	No	No	No	No	Yes	No	Femoral	130 mm[Hg]	150 mL	4.5 min	99	1 mg/dL	15.5 g/dL	99	No	No	Yes	No	No	No	No	No	No	No	No	Typical angina	No
M	01/01/1953	Yes	No	No	No	No	No	No	No	No	Never	No	Yes	No	No	99	99	Abnormal	No	No	No	Yes	No	No	No	No	Yes	No	Femoral	130 mm[Hg]	40 mL	10.5 min	99	.9 mg/dL	11.2 g/dL	99	No	No	Yes	No	No	No	No	No	No	No	No	Typical angina	No
F	07/05/1973	No	No	No	No	No	No	No	No	No	Never	No	No	No	Yes	Class II	Systolic	Normal	99	99	99	99	99	99	99	99	Yes	No	Femoral	125 mm[Hg]	35 mL	4.7 min	4.2 ng/mL	1.7 mg/dL	11.6 g/dL	1.4 mg/dL	Yes	No	No	No	No	No	No	No	No	No	No	Typical angina	No
F	09/14/1950	No	Yes	No	No	No	No	No	No	No	Never	No	Yes	No	No	99	99	Abnormal	No	No	No	No	No	No	No	No	Yes	No	Femoral	120 mm[Hg]	35 mL	10.5 min	.07 ng/mL	1.6 mg/dL	14.6 g/dL	1.4 mg/dL	Yes	No	No	No	No	No	No	No	No	No	No	Typical angina	No
M	08/22/1972	Yes	Yes	No	No	No	No	No	No	No	Never	No	Yes	No	No	99	99	Normal	99	99	99	99	99	99	99	99	Yes	No	Radial	130 mm[Hg]	50 mL	10 min	99	1 mg/dL	11.4 g/dL	.8 mg/dL	No	No	Yes	No	No	No	No	No	No	No	No	Typical angina	No
F	01/01/1967	No	No	No	No	No	No	No	No	No	Never	No	No	No	No	99	99	Normal	99	99	99	99	99	99	99	99	Yes	No	Femoral	130 mm[Hg]	60 mL	5.5 min	99	99	99	99	No	No	No	Yes	No	No	No	No	No	No	No	Typical angina	No
M	08/24/1955	Yes	Yes	No	No	No	No	No	No	No	Never	No	No	No	No	99	99	Abnormal	No	No	No	No	No	No	No	No	Yes	No	Radial	140 mm[Hg]	25 mL	10.2 min	99	99	13.1 g/dL	99	Yes	No	No	No	No	No	No	No	No	No	No	Non-anginal Chest Pain	No
F	04/02/1943	No	No	No	No	No	No	No	No	No	Never	No	No	No	No	99	99	Abnormal	No	No	No	No	No	No	No	No	Yes	Yes	Radial	130 mm[Hg]	40 mL	4.6 min	4.4 ng/mL	1.2 mg/dL	15.7 g/dL	99	Yes	No	No	No	No	No	No	No	No	No	No	Typical angina	Yes
M	05/02/1952	Yes	Yes	No	No	No	No	No	No	No	Never	No	No	No	No	99	99	Abnormal	No	No	No	No	No	No	No	No	Yes	No	Radial	130 mm[Hg]	30 mL	2.8 min	99	.8 mg/dL	99	99	No	No	Yes	No	No	No	No	No	No	No	No	Atypical angina	No
M	02/06/1959	Yes	Yes	No	No	No	No	No	No	No	Never	No	No	No	No	99	99	Abnormal	No	No	No	No	No	No	No	No	Yes	No	Radial	160 mm[Hg]	45 mL	17 min	28 ng/mL	.9 mg/dL	11.5 g/dL	99	Yes	No	No	No	No	No	No	No	No	No	No	Typical angina	No
M	12/31/1972	Yes	No	No	No	No	No	No	No	No	Never	No	Yes	No	No	99	99	Abnormal	No	No	No	No	No	No	No	No	Yes	No	Radial	130 mm[Hg]	30 mL	2 min	99	1.7 mg/dL	99	99	Yes	No	No	No	No	No	No	No	No	No	No	Typical angina	No
M	04/17/1943	Yes	Yes	No	No	No	No	No	No	No	Never	No	Yes	No	No	99	99	99	99	99	99	99	99	99	99	99	Yes	No	Radial	140 mm[Hg]	19 mL	10.2 min	99	1.1 mg/dL	15.2 g/dL	1.3 mg/dL	No	No	No	No	No	No	Yes	No	No	No	No	Typical angina	No
M	09/20/1974	Yes	No	No	Yes	No	No	No	No	No	Never	No	Yes	No	Yes	Class II	99	Abnormal	No	No	No	No	No	No	No	No	Yes	No	Femoral	140 mm[Hg]	30 mL	3.8 min	3.2 ng/mL	2.5 mg/dL	11 g/dL	2.6 mg/dL	No	Yes	No	No	No	No	No	No	No	No	No	Atypical angina	No
M	09/07/1970	Yes	No	No	No	No	No	No	No	No	Never	No	Yes	No	No	99	99	Abnormal	No	No	No	No	No	No	No	No	Yes	No	Radial	130 mm[Hg]	25 mL	3.8 min	99	1.7 mg/dL	13.4 g/dL	99	No	Yes	No	No	No	No	No	No	No	No	No	Typical angina	No
M	01/01/1961	Yes	Yes	No	No	No	No	No	No	No	Never	No	No	No	No	99	99	Abnormal	No	No	No	No	No	No	No	No	Yes	Yes	Radial	134 mm[Hg]	30 mL	3.5 min	99	1.2 mg/dL	16.1 g/dL	99	Yes	No	No	No	No	No	No	No	No	No	No	Typical angina	No
M	12/06/1930	No	No	No	No	No	No	No	No	No	Former	No	No	No	No	99	99	Abnormal	No	No	No	No	No	No	No	No	Yes	No	Radial	135 mm[Hg]	45 mL	2.7 min	99	.9 mg/dL	14 g/dL	99	Yes	No	No	No	No	No	No	No	No	No	No	Typical angina	No
F	08/31/1952	Yes	Yes	No	No	No	No	No	No	No	Never	No	No	No	No	99	99	Abnormal	No	No	No	No	No	No	No	No	Yes	No	Radial	135 mm[Hg]	45 mL	4.5 min	99	.9 mg/dL	99	99	No	Yes	No	No	No	No	No	No	No	No	No	Typical angina	No
M	02/17/1957	Yes	No	No	No	No	No	No	No	No	Never	No	Yes	No	No	99	99	Abnormal	No	No	No	No	No	No	No	No	Yes	No	Radial	140 mm[Hg]	40 mL	3.8 min	99	.7 mg/dL	11.1 g/dL	99	No	No	Yes	No	No	No	No	No	No	No	No	Typical angina	No
F	12/03/1974	Yes	No	No	No	No	No	No	No	No	Never	No	Yes	No	No	99	99	Abnormal	No	No	No	No	No	No	No	No	Yes	No	Femoral	135 mm[Hg]	55 mL	2.1 min	.6 ng/mL	.6 mg/dL	12.8 g/dL	99	Yes	No	No	No	No	No	No	No	No	No	No	Typical angina	No
F	01/30/1977	No	No	No	No	No	No	No	No	No	Never	No	Yes	No	No	99	99	Abnormal	No	No	No	No	No	No	No	No	Yes	No	Radial	140 mm[Hg]	100 mL	7.9 min	99	1.2 mg/dL	99	99	No	No	No	Yes	No	No	No	No	No	No	No	Typical angina	No
M	01/30/1986	No	No	No	No	No	No	No	Yes	No	Never	No	No	No	Yes	Class II	Diastolic	Normal	99	99	99	99	99	99	99	99	Yes	No	Radial	140 mm[Hg]	60 mL	3.2 min	99	.7 mg/dL	16.3 g/dL	99	Yes	No	No	No	No	No	No	No	No	No	No	Atypical angina	No
M	11/24/1953	Yes	No	No	No	No	No	No	No	No	Never	No	Yes	No	No	99	99	Abnormal	No	No	No	No	No	No	No	No	Yes	No	Femoral	130 mm[Hg]	20 mL	2.4 min	10 ng/mL	2.7 mg/dL	8 g/dL	99	Yes	No	No	No	No	No	No	No	No	No	No	Typical angina	No
F	02/12/1944	Yes	Yes	No	No	No	No	No	No	No	Never	No	No	No	No	99	99	Abnormal	No	No	No	No	No	No	No	No	Yes	No	Radial	120 mm[Hg]	65 mL	3.8 min	99	.8 mg/dL	9.7 g/dL	.8 mg/dL	No	No	No	Yes	No	No	No	No	No	No	No	Typical angina	No
F	01/01/1964	Yes	No	No	No	No	No	No	No	No	Never	No	No	No	No	99	99	Abnormal	No	No	No	No	No	No	No	No	Yes	No	Radial	140 mm[Hg]	35 mL	4.6 min	99	.6 mg/dL	13.5 g/dL	99	No	Yes	No	No	No	No	No	No	No	No	No	Atypical angina	No
F	05/02/1971	Yes	Yes	No	No	No	No	No	No	No	Never	No	No	No	No	99	99	Abnormal	No	No	No	No	No	No	No	No	Yes	No	Radial	210 mm[Hg]	70 mL	6.7 min	99	.9 mg/dL	12.5 g/dL	99	No	No	No	Yes	No	No	No	No	No	No	No	Typical angina	No
F	08/13/1979	Yes	No	No	No	No	No	No	No	No	Never	No	Yes	No	No	99	99	99	99	99	99	99	99	99	99	99	Yes	No	Radial	140 mm[Hg]	35 mL	2.2 min	99	1 mg/dL	12.4 g/dL	1 mg/dL	No	No	No	No	No	No	Yes	No	No	No	No	Typical angina	No
M	01/01/1970	Yes	Yes	No	No	No	No	No	No	No	Never	No	Yes	No	No	99	99	99	99	99	99	99	99	99	99	99	Yes	No	Femoral	140 mm[Hg]	80 mL	15.9 min	4.9 ng/mL	1.3 mg/dL	11.1 g/dL	1.1 mg/dL	Yes	No	No	No	No	No	No	No	No	No	No	Typical angina	No
F	08/22/1957	Yes	Yes	No	No	No	Yes	No	No	No	Never	No	No	No	No	99	99	99	99	99	99	99	99	99	99	99	Yes	No	Radial	160 mm[Hg]	55 mL	4.8 min	99	1.2 mg/dL	11.5 g/dL	1 mg/dL	No	No	No	Yes	No	No	No	No	No	No	No	Typical angina	No
M	01/01/1959	Yes	Yes	No	No	No	No	No	No	No	Never	No	Yes	No	Yes	Class II	99	Abnormal	No	No	No	No	No	No	No	No	Yes	No	Radial	130 mm[Hg]	35 mL	3.2 min	.9 ng/mL	1.4 mg/dL	9.6 g/dL	1.6 mg/dL	Yes	No	No	No	No	No	No	No	No	No	No	Typical angina	No
M	02/27/1938	Yes	Yes	No	No	No	No	No	No	No	Never	No	Yes	No	No	99	99	Abnormal	No	No	No	No	No	No	No	No	Yes	Yes	Radial	140 mm[Hg]	36 mL	3 min	55 ng/mL	2 mg/dL	7.8 g/dL	99	No	Yes	No	No	No	No	No	No	No	No	No	Typical angina	No
M	05/10/1968	No	No	No	No	No	No	No	No	No	Never	No	Yes	No	No	99	99	Abnormal	No	No	No	No	No	No	No	No	Yes	Yes	Radial	150 mm[Hg]	40 mL	8 min	99	.6 mg/dL	15 g/dL	99	No	No	Yes	No	No	No	No	No	No	No	No	Typical angina	No
M	02/10/1956	No	Yes	No	No	No	No	No	No	No	Never	No	Yes	No	No	99	99	Abnormal	No	No	No	Yes	No	No	No	No	Yes	Yes	Radial	150 mm[Hg]	20 mL	1.5 min	99	.9 mg/dL	99	99	Yes	No	No	No	No	No	No	No	No	No	No	Typical angina	No
M	06/06/1969	Yes	Yes	Yes	No	No	No	No	No	No	Never	No	Yes	No	No	99	99	Abnormal	No	No	No	No	No	No	No	No	Yes	Yes	Radial	140 mm[Hg]	60 mL	12 min	99	1 mg/dL	11.4 g/dL	99	Yes	No	No	No	No	No	No	No	No	No	No	Typical angina	No
M	04/10/1958	No	No	No	Yes	No	No	No	No	No	Never	No	No	No	No	99	99	Abnormal	No	No	No	No	No	No	No	No	Yes	Yes	Radial	140 mm[Hg]	40 mL	1.3 min	5.9 ng/mL	1.4 mg/dL	14.6 g/dL	99	Yes	No	No	No	No	No	No	No	No	No	No	Typical angina	No
M	09/11/1954	No	No	No	No	No	No	No	No	No	Never	No	No	No	No	99	99	Abnormal	No	No	No	No	No	No	No	No	Yes	Yes	Radial	135 mm[Hg]	40 mL	3.2 min	99	.9 mg/dL	14.6 g/dL	99	Yes	No	No	No	No	No	No	No	No	No	No	Typical angina	No
F	02/10/1962	Yes	No	No	No	No	No	No	No	No	99	No	Yes	No	No	99	99	Normal	99	99	99	99	99	99	99	99	Yes	No	Radial	188 mm[Hg]	30 mL	2 min	99	1 mg/dL	10.1 g/dL	1.3 mg/dL	Yes	No	No	No	No	No	No	No	No	No	No	Typical angina	No
F	12/31/1951	Yes	No	No	No	No	No	No	No	No	Never	No	No	No	No	99	99	Abnormal	No	No	No	No	No	No	No	No	Yes	No	Radial	135 mm[Hg]	50 mL	8.5 min	99	1.1 mg/dL	11.7 g/dL	99	Yes	No	No	No	No	No	No	No	No	No	No	Atypical angina	No
M	02/07/1954	Yes	No	No	No	No	No	No	No	No	Never	No	No	No	No	99	99	Abnormal	No	No	No	No	No	No	No	No	Yes	No	Radial	150 mm[Hg]	50 mL	5 min	99	.8 mg/dL	14.9 g/dL	99	No	Yes	No	No	No	No	No	No	No	No	No	Typical angina	No
M	11/10/1959	No	No	No	No	No	No	No	No	No	Never	No	Yes	No	Yes	Class III	Systolic	Abnormal	No	No	No	No	No	No	No	No	Yes	Yes	Radial	120 mm[Hg]	35 mL	4 min	99	.9 mg/dL	14.4 g/dL	1.1 mg/dL	Yes	No	No	No	No	No	No	No	No	No	No	Typical angina	No
F	10/13/1948	Yes	No	Yes	No	No	No	No	No	No	Never	No	No	Yes	No	99	99	Abnormal	No	No	No	No	No	No	No	No	Yes	No	Femoral	180 mm[Hg]	30 mL	3 min	99	5.1 mg/dL	9.5 g/dL	99	No	No	No	No	No	No	No	No	No	No	No	Atypical angina	No
F	06/06/1928	Yes	No	No	No	No	No	No	No	No	Never	No	No	No	No	99	99	Abnormal	No	No	No	No	No	No	No	No	Yes	No	Radial	135 mm[Hg]	30 mL	4.5 min	99	1 mg/dL	15.8 g/dL	99	Yes	No	No	No	No	No	No	No	No	No	No	Typical angina	No
M	02/13/1962	Yes	No	No	No	No	No	No	No	No	Never	No	Yes	No	No	99	99	Abnormal	No	No	No	No	No	No	No	No	Yes	No	Radial	135 mm[Hg]	35 mL	2.8 min	99	.8 mg/dL	99	99	No	No	No	No	No	No	No	No	No	No	No	Non-anginal Chest Pain	No
M	01/04/1941	No	No	No	No	No	No	No	No	No	Never	No	No	No	No	99	99	Normal	99	99	99	99	99	99	99	99	Yes	No	Radial	135 mm[Hg]	45 mL	6 min	99	.9 mg/dL	13.1 g/dL	99	Yes	No	No	No	No	No	No	No	No	No	No	Typical angina	No
M	08/05/1952	Yes	No	No	No	No	No	No	No	No	Never	No	Yes	No	No	99	99	Abnormal	No	No	No	Yes	No	No	No	No	Yes	No	Radial	130 mm[Hg]	45 mL	4.2 min	99	1.9 mg/dL	10.6 g/dL	99	No	No	No	No	No	No	No	No	No	No	No	Non-anginal Chest Pain	No
F	07/18/1953	Yes	No	No	No	No	No	No	No	No	Never	No	No	No	No	99	99	Abnormal	No	No	No	No	No	No	No	No	Yes	No	Radial	125 mm[Hg]	95 mL	9.6 min	99	.7 mg/dL	11.6 g/dL	99	Yes	No	No	No	No	No	No	No	No	No	No	Typical angina	No
F	01/01/1960	Yes	No	No	No	No	No	No	No	No	Never	No	No	No	No	99	99	Normal	99	99	99	99	99	99	99	99	Yes	No	Radial	130 mm[Hg]	45 mL	4.1 min	99	.7 mg/dL	99	.9 mg/dL	No	No	No	No	No	No	Yes	No	No	No	No	Typical angina	No
M	06/14/1954	Yes	No	No	No	No	No	No	No	No	Never	No	No	No	No	99	99	Abnormal	No	No	No	No	No	No	No	No	Yes	No	Radial	150 mm[Hg]	50 mL	4 min	99	1.3 mg/dL	99	99	No	No	No	Yes	No	No	No	No	No	No	No	Typical angina	No
M	04/05/1963	Yes	No	No	No	No	No	No	No	No	Never	No	Yes	No	No	99	99	Abnormal	No	No	No	No	No	No	No	No	Yes	No	Radial	160 mm[Hg]	30 mL	3.3 min	99	.8 mg/dL	12.5 g/dL	99	No	No	No	Yes	No	No	No	No	No	No	No	Typical angina	No
M	05/12/1944	Yes	No	No	Yes	No	No	No	No	No	Never	No	Yes	No	Yes	Class II	99	Normal	99	99	99	99	99	99	99	99	Yes	No	Radial	130 mm[Hg]	80 mL	10.5 min	99	.8 mg/dL	99	99	No	No	No	No	No	No	Yes	No	No	No	No	Typical angina	No
M	04/01/1944	Yes	No	No	No	No	No	No	No	No	Never	No	No	No	No	99	99	Abnormal	No	No	No	No	No	No	No	No	Yes	No	Radial	150 mm[Hg]	70 mL	5 min	99	.9 mg/dL	14.1 g/dL	99	No	No	Yes	No	No	No	No	No	No	No	No	Typical angina	No
F	01/01/1962	No	No	No	No	No	No	No	No	No	Never	No	No	No	No	99	99	Normal	99	99	99	99	99	99	99	99	Yes	No	Radial	142 mm[Hg]	40 mL	3.1 min	99	.6 mg/dL	99	99	No	No	No	No	No	No	Yes	No	No	No	No	Atypical angina	No
F	06/16/1957	Yes	Yes	No	No	No	No	No	No	No	Never	No	No	No	No	99	99	Abnormal	No	No	No	No	No	No	No	No	Yes	No	Radial	130 mm[Hg]	40 mL	3 min	99	.6 mg/dL	13.1 g/dL	99	No	No	No	Yes	No	No	No	No	No	No	No	Typical angina	No
M	05/17/1976	No	No	No	No	No	No	No	No	Yes	Never	No	No	No	No	99	99	Abnormal	No	No	No	No	No	No	No	No	Yes	No	Radial	135 mm[Hg]	35 mL	5.9 min	99	1 mg/dL	13.6 g/dL	99	Yes	No	No	No	No	No	No	No	No	No	No	Atypical angina	No
M	06/05/1958	Yes	No	No	No	No	No	No	No	No	Never	No	No	No	No	99	99	Abnormal	99	99	99	99	99	99	99	99	Yes	No	Radial	130 mm[Hg]	30 mL	3.3 min	99	.7 mg/dL	10.2 g/dL	99	No	No	No	Yes	No	No	No	No	No	No	No	Typical angina	No
M	01/01/1954	No	No	No	No	No	No	No	No	No	Never	No	No	No	No	99	99	Abnormal	No	No	No	No	No	No	No	No	Yes	No	Femoral	140 mm[Hg]	30 mL	12.5 min	99	1.4 mg/dL	99	99	No	No	No	Yes	No	No	No	No	No	No	No	Typical angina	No
M	09/12/1933	Yes	No	No	No	No	No	No	No	No	Never	No	No	No	No	99	99	Abnormal	No	No	No	No	No	No	No	No	Yes	No	Radial	150 mm[Hg]	60 mL	3 min	.4 ng/mL	.9 mg/dL	99	99	Yes	No	No	No	No	No	No	No	No	No	No	Typical angina	No
M	07/12/1946	Yes	No	No	No	No	No	No	No	No	Never	No	No	No	No	99	99	Abnormal	No	No	No	No	No	No	No	No	Yes	No	Radial	135 mm[Hg]	90 mL	7.2 min	99	1.3 mg/dL	99	99	No	Yes	No	No	No	No	No	No	No	No	No	Typical angina	No
M	04/23/1951	Yes	Yes	No	No	No	No	No	No	No	Never	No	No	No	Yes	Class IV	99	99	99	99	99	99	99	99	99	99	Yes	No	Radial	125 mm[Hg]	25 mL	3.6 min	.7 ng/mL	1.6 mg/dL	99	99	No	Yes	No	No	No	No	No	No	No	No	No	Typical angina	No
M	02/19/1971	Yes	No	No	No	No	No	No	No	No	Never	No	Yes	No	No	99	99	Abnormal	No	No	No	No	No	No	No	No	Yes	No	Radial	170 mm[Hg]	40 mL	1.4 min	99	.7 mg/dL	99	99	No	No	No	Yes	No	No	No	No	No	No	No	Typical angina	No
M	06/10/1944	Yes	No	Yes	No	No	No	No	No	No	Never	No	Yes	No	Yes	Class III	99	Abnormal	No	No	No	No	No	No	No	No	Yes	No	Radial	120 mm[Hg]	45 mL	5 min	99	1.5 mg/dL	99	99	Yes	No	No	No	No	No	No	No	No	No	No	Typical angina	No
F	04/22/1964	No	Yes	No	No	No	No	No	No	No	Never	No	No	No	No	99	99	Abnormal	No	No	No	No	No	No	No	No	Yes	No	Femoral	140 mm[Hg]	45 mL	1.9 min	99	1 mg/dL	9.9 g/dL	99	Yes	No	No	No	No	No	No	No	No	No	No	Typical angina	No
F	06/16/1949	Yes	No	Yes	No	No	No	No	No	Yes	Never	No	Yes	No	No	99	99	Abnormal	No	No	No	No	No	No	No	No	Yes	Yes	Femoral	160 mm[Hg]	60 mL	9.3 min	99	1.2 mg/dL	10.3 g/dL	99	No	No	No	Yes	No	No	No	No	No	No	No	Typical angina	No
M	01/03/1972	Yes	No	No	No	No	No	No	No	No	Never	No	Yes	No	No	99	99	Abnormal	No	No	No	No	No	No	No	No	Yes	No	Radial	135 mm[Hg]	70 mL	1.7 min	99	1.1 mg/dL	12.2 g/dL	99	No	No	No	No	No	No	No	No	No	No	Yes	Atypical angina	No
M	01/01/1955	Yes	No	No	No	No	No	No	No	No	Never	No	Yes	No	No	99	99	Abnormal	No	No	No	No	No	No	No	No	Yes	No	Radial	150 mm[Hg]	45 mL	3.4 min	99	.9 mg/dL	12.4 g/dL	99	No	No	No	No	No	No	Yes	No	No	No	No	Typical angina	No
M	03/12/1938	Yes	No	No	Yes	Yes	No	No	No	No	Former	No	No	No	No	99	99	Abnormal	No	No	No	No	No	No	No	No	Yes	No	Radial	138 mm[Hg]	55 mL	1.3 min	99	1.2 mg/dL	14.3 g/dL	99	No	No	No	No	No	No	Yes	No	No	No	No	Typical angina	No
M	06/16/1974	Yes	No	No	No	No	No	No	No	No	Never	No	Yes	No	No	99	99	Abnormal	No	No	No	No	No	No	No	No	Yes	No	Radial	140 mm[Hg]	70 mL	12 min	99	.7 mg/dL	99	99	No	Yes	No	No	No	No	No	No	No	No	No	Typical angina	No
M	12/17/1974	Yes	Yes	Yes	No	No	No	No	No	No	Never	No	No	No	No	99	99	Abnormal	No	No	No	No	No	No	No	No	Yes	No	Femoral	140 mm[Hg]	40 mL	6.3 min	99	.7 mg/dL	99	99	Yes	No	No	No	No	No	No	No	No	No	No	Typical angina	No
M	09/12/1970	Yes	No	No	No	No	No	No	No	No	Never	No	No	No	No	99	99	Abnormal	No	No	No	No	No	No	No	No	Yes	No	Radial	140 mm[Hg]	20 mL	5.1 min	99	1.3 mg/dL	99	99	No	No	No	Yes	No	No	No	No	No	No	No	Typical angina	No
M	04/30/1972	No	No	No	No	No	No	No	No	No	Never	No	No	No	No	99	99	Abnormal	No	No	No	No	No	No	No	No	Yes	No	Radial	140 mm[Hg]	60 mL	4.3 min	99	.8 mg/dL	99	99	No	No	No	Yes	No	No	No	No	No	No	No	Typical angina	No
F	02/28/1964	Yes	No	No	No	No	No	No	No	No	Never	No	Yes	No	No	99	99	Abnormal	No	No	No	No	No	No	No	No	Yes	No	Radial	150 mm[Hg]	60 mL	5.2 min	99	1 mg/dL	15.9 g/dL	99	No	No	Yes	No	No	No	No	No	No	No	No	Typical angina	No
F	03/28/1944	Yes	No	No	No	No	No	No	No	No	Never	No	Yes	No	No	99	99	Abnormal	No	No	No	No	No	No	No	No	Yes	No	Radial	170 mm[Hg]	40 mL	3.1 min	99	1 mg/dL	13.8 g/dL	99	No	Yes	No	No	No	No	No	No	No	No	No	Typical angina	No
F	12/03/1965	Yes	No	No	No	No	No	No	No	No	99	No	No	No	No	99	99	Abnormal	No	No	No	No	No	No	No	No	Yes	No	Femoral	130 mm[Hg]	30 mL	1.4 min	99	.2 mg/dL	99	99	No	Yes	No	No	No	No	No	No	No	No	No	Typical angina	No
F	05/06/1959	No	No	Yes	No	No	Yes	No	No	No	Never	No	No	No	No	99	99	Abnormal	No	No	No	Yes	No	No	No	No	Yes	No	Radial	110 mm[Hg]	40 mL	6.2 min	99	.8 mg/dL	13.4 g/dL	99	Yes	No	No	No	No	No	No	No	No	No	No	Typical angina	No
F	08/24/1950	Yes	Yes	No	No	No	No	No	No	No	Never	No	Yes	No	No	99	99	Abnormal	No	No	No	No	No	No	No	No	Yes	No	Radial	140 mm[Hg]	75 mL	10.4 min	99	1.2 mg/dL	14 g/dL	99	No	No	Yes	No	No	No	No	No	No	No	No	Typical angina	No
M	01/07/1949	No	No	No	No	No	No	No	No	No	Never	No	No	No	No	99	99	Abnormal	No	No	No	No	No	No	No	No	Yes	No	Radial	170 mm[Hg]	75 mL	7.9 min	99	1.2 mg/dL	99	99	No	No	No	No	No	No	No	No	No	Yes	No	Asymptomatic	No
F	11/12/1964	Yes	No	No	No	No	No	No	No	No	Never	No	Yes	No	No	99	99	Abnormal	No	No	No	No	No	No	No	No	Yes	No	Radial	185 mm[Hg]	70 mL	5.2 min	99	.7 mg/dL	12 g/dL	99	No	Yes	No	No	No	No	No	No	No	No	No	Typical angina	No
M	11/10/1955	Yes	Yes	No	No	No	No	No	No	No	Never	No	No	No	No	99	99	Abnormal	No	No	No	No	No	No	No	No	Yes	No	Radial	130 mm[Hg]	40 mL	3 min	99	.5 mg/dL	99	99	Yes	No	No	No	No	No	No	No	No	No	No	Typical angina	No
M	10/13/1946	Yes	Yes	No	No	Yes	No	No	No	No	Never	No	Yes	No	No	99	99	Abnormal	No	No	No	No	No	No	No	No	Yes	No	Radial	140 mm[Hg]	50 mL	3.3 min	99	1.2 mg/dL	99	99	No	No	Yes	No	No	No	No	No	No	No	No	Atypical angina	No
F	03/03/1951	No	No	No	No	No	No	No	No	No	Never	No	No	No	No	99	99	Abnormal	No	No	No	No	No	No	No	No	Yes	No	Femoral	130 mm[Hg]	35 mL	1.5 min	99	1.1 mg/dL	99	99	Yes	No	No	No	No	No	No	No	No	No	No	Asymptomatic	No
M	12/01/1953	Yes	Yes	No	No	No	No	No	No	No	Never	No	Yes	No	No	99	99	Abnormal	No	No	No	No	No	No	No	No	Yes	No	Radial	140 mm[Hg]	40 mL	3.4 min	99	.9 mg/dL	99	99	No	No	No	Yes	No	No	No	No	No	No	No	Typical angina	No
F	08/11/1944	Yes	No	Yes	No	No	No	No	No	No	Never	No	Yes	No	No	99	99	Abnormal	No	No	No	Yes	No	No	No	No	Yes	No	Radial	180 mm[Hg]	40 mL	2.4 min	99	1.2 mg/dL	99	99	No	Yes	No	No	No	No	No	No	No	No	No	Typical angina	No
M	07/11/1938	Yes	Yes	No	No	No	Yes	No	No	No	Never	No	Yes	No	No	99	99	Normal	99	99	99	99	99	99	99	99	Yes	No	Radial	140 mm[Hg]	40 mL	3.6 min	99	.8 mg/dL	12.2 g/dL	99	No	No	No	Yes	No	No	No	No	No	No	No	Typical angina	No
M	09/09/1948	Yes	Yes	No	No	Yes	No	No	No	No	Never	No	No	No	No	99	99	Normal	99	99	99	99	99	99	99	99	Yes	No	Radial	130 mm[Hg]	30 mL	2.1 min	99	99	99	99	No	No	No	Yes	No	No	No	No	No	No	No	Typical angina	No
F	03/11/1949	Yes	Yes	No	No	No	No	No	No	No	Never	No	Yes	No	No	99	99	Abnormal	No	No	No	No	No	No	No	No	Yes	No	Radial	140 mm[Hg]	30 mL	4 min	99	.8 mg/dL	11.3 g/dL	99	No	No	Yes	No	No	No	No	No	No	No	No	Typical angina	No
M	01/01/1946	Yes	Yes	No	No	No	No	No	No	No	Never	No	No	No	No	99	99	Abnormal	No	No	No	No	No	No	No	No	Yes	No	Radial	180 mm[Hg]	40 mL	3.5 min	99	.9 mg/dL	99	99	No	No	No	Yes	No	No	No	No	No	No	No	Typical angina	No
F	05/29/1949	No	No	No	No	No	No	No	No	No	Never	No	Yes	No	No	99	99	Abnormal	No	No	No	No	No	No	No	No	Yes	Yes	Radial	200 mm[Hg]	50 mL	4.5 min	99	1 mg/dL	14 g/dL	99	Yes	No	No	No	No	No	No	No	No	No	No	Typical angina	No
M	11/16/1952	Yes	Yes	No	No	No	No	No	No	No	Never	No	Yes	No	No	99	99	Normal	99	99	99	99	99	99	99	99	Yes	No	Radial	125 mm[Hg]	50 mL	2.8 min	99	1.3 mg/dL	11.7 g/dL	1.4 mg/dL	Yes	No	No	No	No	No	No	No	No	No	No	Non-anginal Chest Pain	No
M	06/18/1965	No	No	No	No	No	No	No	No	No	Never	No	No	No	No	99	99	Abnormal	No	No	No	No	No	No	No	No	Yes	No	Radial	135 mm[Hg]	75 mL	2.4 min	99	.8 mg/dL	14.4 g/dL	99	Yes	No	No	No	No	No	No	No	No	No	No	Typical angina	No
M	06/01/1939	Yes	No	No	No	No	No	No	No	No	Never	No	No	No	No	99	99	Abnormal	No	No	No	No	No	No	No	No	Yes	No	Femoral	130 mm[Hg]	80 mL	7 min	99	.8 mg/dL	12.2 g/dL	.8 mg/dL	No	No	No	No	No	No	No	Yes	No	No	No	Asymptomatic	No
F	01/01/1946	Yes	Yes	No	No	No	No	No	No	No	Never	No	Yes	No	No	99	99	Abnormal	No	No	No	No	No	No	No	No	Yes	No	Radial	110 mm[Hg]	50 mL	4.5 min	99	1.4 mg/dL	12.8 g/dL	.9 mg/dL	No	Yes	No	No	No	No	No	No	No	No	No	Typical angina	No
M	01/19/1969	Yes	No	No	No	No	No	No	No	No	Never	No	Yes	No	No	99	99	Abnormal	No	No	No	No	No	No	No	No	Yes	Yes	Femoral	120 mm[Hg]	50 mL	5.5 min	.3 ng/mL	.6 mg/dL	11.7 g/dL	.8 mg/dL	Yes	No	No	No	No	No	No	No	No	No	No	Typical angina	No
F	12/25/1947	Yes	Yes	No	No	No	No	No	No	No	Never	No	Yes	No	No	99	99	Abnormal	No	No	No	No	No	No	No	No	Yes	No	Radial	140 mm[Hg]	35 mL	1.5 min	99	.8 mg/dL	13.5 g/dL	99	Yes	No	No	No	No	No	No	No	No	No	No	Typical angina	No
M	12/26/1934	No	No	No	No	No	No	No	No	No	Never	No	No	No	No	99	99	Abnormal	No	No	No	No	No	No	No	No	Yes	No	Radial	135 mm[Hg]	45 mL	5.2 min	21.8 ng/mL	.8 mg/dL	14.7 g/dL	99	Yes	No	No	No	No	No	No	No	No	No	No	Typical angina	No
F	05/07/1953	No	No	No	No	No	No	No	No	No	Never	No	Yes	No	Yes	Class II	Systolic	Abnormal	No	No	No	No	No	No	No	No	Yes	No	Radial	140 mm[Hg]	45 mL	5.5 min	.05 ng/mL	1 mg/dL	13.3 g/dL	99	Yes	No	No	No	No	No	No	No	No	No	No	Typical angina	No
M	06/26/1956	No	No	No	No	No	No	No	No	No	Never	No	Yes	No	No	99	99	Abnormal	No	No	No	No	No	No	No	No	Yes	No	Radial	140 mm[Hg]	35 mL	5.5 min	1.8 ng/mL	2.5 mg/dL	14.4 g/dL	2.4 mg/dL	Yes	No	No	No	No	No	No	No	No	No	No	Typical angina	No
F	10/10/1966	No	No	No	No	No	No	No	No	No	Never	No	No	No	No	99	99	Abnormal	No	No	No	No	No	No	No	No	Yes	No	Radial	140 mm[Hg]	35 mL	5.5 min	99	.7 mg/dL	99	99	No	Yes	No	No	No	No	No	No	No	No	No	Typical angina	No
M	03/03/1947	No	Yes	No	No	No	No	No	No	Yes	Never	No	No	No	No	99	99	Abnormal	No	No	No	No	No	No	No	No	Yes	No	Radial	140 mm[Hg]	45 mL	5.5 min	99	1.1 mg/dL	12.4 g/dL	1.1 mg/dL	Yes	No	No	No	No	No	No	No	No	No	No	Typical angina	No
F	01/01/1970	Yes	No	No	No	No	No	No	No	No	Never	No	No	No	No	99	99	Abnormal	No	No	No	No	No	No	No	No	Yes	No	Radial	140 mm[Hg]	35 mL	4.5 min	99	1.1 mg/dL	11.3 g/dL	1 mg/dL	Yes	No	No	No	No	No	No	No	No	No	No	Typical angina	No
M	07/08/1945	Yes	No	No	No	No	Yes	No	No	No	Never	No	No	No	No	99	99	Abnormal	No	No	No	No	No	No	No	No	Yes	No	Radial	140 mm[Hg]	45 mL	5.6 min	.2 ng/mL	.9 mg/dL	13.9 g/dL	1 mg/dL	Yes	No	No	No	No	No	No	No	No	No	No	Typical angina	No
F	01/01/1950	Yes	No	No	No	No	No	No	No	No	Never	No	No	No	No	99	99	Abnormal	No	No	No	No	No	No	No	No	Yes	No	Radial	120 mm[Hg]	35 mL	2.5 min	99	.8 mg/dL	99	99	No	No	Yes	No	No	No	No	No	No	No	No	Typical angina	No
F	10/14/1953	Yes	No	No	No	No	No	No	No	No	Never	No	No	No	No	99	99	Abnormal	No	No	No	No	No	No	No	No	Yes	Yes	Femoral	110 mm[Hg]	50 mL	11.3 min	99	.8 mg/dL	9.7 g/dL	.7 mg/dL	No	Yes	No	No	No	No	No	No	No	No	No	Typical angina	No
M	07/17/1944	Yes	Yes	No	No	No	No	No	No	No	Never	No	No	No	No	99	99	Abnormal	No	No	No	No	No	No	No	No	Yes	No	Radial	140 mm[Hg]	55 mL	2.8 min	99	.5 mg/dL	99	99	No	No	No	Yes	No	No	No	No	No	No	No	Typical angina	No
M	10/20/1959	Yes	No	No	No	No	No	No	No	No	Never	No	No	No	No	99	99	Abnormal	No	No	No	No	No	No	No	No	Yes	No	Radial	135 mm[Hg]	35 mL	2.8 min	99	1.6 mg/dL	12.7 g/dL	99	No	No	No	Yes	No	No	No	No	No	No	No	Typical angina	No
F	01/01/1953	Yes	No	No	No	No	No	No	No	No	Never	No	No	No	No	99	99	Abnormal	No	No	No	No	No	No	No	No	Yes	No	Radial	150 mm[Hg]	35 mL	2.8 min	6.4 ng/mL	.5 mg/dL	12.7 g/dL	.6 mg/dL	Yes	No	No	No	No	No	No	No	No	No	No	Atypical angina	No
M	11/19/1952	Yes	No	No	No	No	No	No	No	No	Current - Every Day	No	Yes	No	No	99	99	Abnormal	No	No	No	No	No	No	No	No	Yes	No	Radial	130 mm[Hg]	110 mL	12.4 min	99	.9 mg/dL	14.6 g/dL	99	Yes	No	No	No	No	No	No	No	No	No	No	Asymptomatic	No
M	01/06/1960	No	No	No	No	No	No	No	No	No	Never	No	Yes	No	No	99	99	Abnormal	No	No	No	No	No	No	No	No	Yes	No	Radial	150 mm[Hg]	50 mL	2.5 min	99	.8 mg/dL	12.2 g/dL	99	No	No	No	No	No	No	No	No	No	No	No	Typical angina	No
M	10/10/1961	Yes	No	No	No	No	No	No	No	No	Never	No	Yes	No	No	99	99	Abnormal	No	No	No	No	No	No	No	No	Yes	No	Radial	135 mm[Hg]	45 mL	4.5 min	99	1.4 mg/dL	13.4 g/dL	99	No	Yes	No	No	No	No	No	No	No	No	No	Typical angina	No
M	02/09/1964	No	No	No	No	No	No	No	No	No	Never	No	No	No	No	99	99	Normal	99	99	99	99	99	99	99	99	Yes	No	Radial	135 mm[Hg]	60 mL	10 min	99	.7 mg/dL	99	99	Yes	No	No	No	No	No	No	No	No	No	No	Typical angina	No
F	08/15/1952	Yes	Yes	Yes	No	Yes	Yes	No	No	No	Never	No	No	No	No	99	99	Abnormal	No	No	No	No	No	No	No	No	Yes	No	Radial	135 mm[Hg]	45 mL	5.5 min	99	1.1 mg/dL	13.4 g/dL	1.1 mg/dL	Yes	No	No	No	No	No	No	No	No	No	No	Typical angina	No
M	10/10/1961	Yes	No	No	No	No	No	No	No	No	Never	No	Yes	No	No	99	99	Abnormal	No	No	No	No	No	No	No	No	Yes	Yes	Radial	140 mm[Hg]	30 mL	2.8 min	99	.9 mg/dL	99	99	No	No	Yes	No	No	No	No	No	No	No	No	Typical angina	No
M	06/18/1959	No	No	No	No	No	No	No	No	No	Never	No	No	No	Yes	Class III	99	Abnormal	No	No	No	No	No	No	No	No	Yes	No	Radial	135 mm[Hg]	45 mL	10 min	.2 ng/mL	.8 mg/dL	12.5 g/dL	.9 mg/dL	Yes	No	No	No	No	No	No	No	No	No	No	Typical angina	No
F	12/29/1958	Yes	No	Yes	No	No	No	No	No	No	Never	No	Yes	No	Yes	Class II	99	Abnormal	No	No	No	No	No	No	No	No	Yes	Yes	Radial	130 mm[Hg]	60 mL	2.8 min	99	.9 mg/dL	99	99	Yes	No	No	No	No	No	No	No	No	No	No	Atypical angina	No
M	04/28/1965	Yes	Yes	No	No	No	No	No	No	No	Never	No	Yes	No	No	99	99	Abnormal	No	No	No	No	No	No	No	No	Yes	No	Radial	140 mm[Hg]	45 mL	10.2 min	99	2.1 mg/dL	11.3 g/dL	2.7 mg/dL	Yes	No	No	No	No	No	No	No	No	No	No	Atypical angina	No
F	03/05/1977	No	No	No	No	No	No	No	No	No	Never	No	No	No	No	99	99	Abnormal	No	No	No	No	No	No	No	No	Yes	No	Radial	120 mm[Hg]	45 mL	5 min	.04 ng/mL	.7 mg/dL	13.3 g/dL	99	Yes	No	No	No	No	No	No	No	No	No	No	Atypical angina	No
F	04/02/1949	Yes	No	No	No	No	No	No	No	No	Never	No	Yes	No	No	99	99	Abnormal	No	No	No	No	No	No	No	No	Yes	No	Radial	140 mm[Hg]	45 mL	10.4 min	99	1.4 mg/dL	13.6 g/dL	99	Yes	No	No	No	No	No	No	No	No	No	No	Typical angina	No
M	11/10/1966	No	No	No	No	No	No	No	No	No	Never	No	No	No	No	99	99	Abnormal	99	99	99	99	99	99	99	99	Yes	Yes	Radial	140 mm[Hg]	45 mL	4.5 min	2.9 ng/mL	.5 mg/dL	12.7 g/dL	99	Yes	No	No	No	No	No	No	No	No	No	No	Typical angina	No
M	11/16/1956	No	No	No	No	No	No	No	No	No	Never	No	Yes	No	No	99	99	Normal	99	99	99	99	99	99	99	99	Yes	Yes	Radial	145 mm[Hg]	45 mL	4.5 min	2.1 ng/mL	.5 mg/dL	14 g/dL	99	Yes	No	No	No	No	No	No	No	No	No	No	Typical angina	No
M	07/06/1948	No	No	No	No	No	No	No	No	No	Never	No	No	No	No	99	99	Abnormal	No	No	No	No	No	No	No	No	Yes	No	Radial	150 mm[Hg]	30 mL	4.9 min	99	1.4 mg/dL	99	99	Yes	No	No	No	No	No	No	No	No	No	No	Non-anginal Chest Pain	No
M	02/01/1954	Yes	Yes	No	No	No	No	No	No	No	Never	No	Yes	No	No	99	99	Abnormal	No	No	No	No	No	No	No	No	Yes	Yes	Radial	170 mm[Hg]	70 mL	12 min	99	1.2 mg/dL	16.1 g/dL	1.1 mg/dL	No	No	Yes	No	No	No	No	No	No	No	No	Atypical angina	No
M	05/25/1944	Yes	No	No	No	No	No	No	No	No	Never	No	No	No	No	99	99	Normal	99	99	99	99	99	99	99	99	Yes	No	Radial	140 mm[Hg]	50 mL	2.8 min	99	.9 mg/dL	12.2 g/dL	99	No	Yes	No	No	No	No	No	No	No	No	No	Typical angina	No
M	02/23/1956	Yes	Yes	No	No	No	Yes	No	No	No	Never	No	Yes	No	No	99	99	Abnormal	No	No	No	No	No	No	No	No	Yes	No	Radial	140 mm[Hg]	45 mL	5.5 min	99	.9 mg/dL	12 g/dL	99	No	No	No	Yes	No	No	No	No	No	No	No	Typical angina	No
M	03/30/1964	Yes	No	No	No	No	No	No	No	No	Never	No	No	No	No	99	99	Abnormal	No	No	No	No	No	No	No	No	Yes	Yes	Radial	140 mm[Hg]	25 mL	1.7 min	99	1.1 mg/dL	99	99	Yes	No	No	No	No	No	No	No	No	No	No	Typical angina	No
F	11/25/1942	Yes	No	No	No	No	No	No	No	No	Never	No	Yes	No	No	99	99	Normal	99	99	99	99	99	99	99	99	Yes	No	Radial	145 mm[Hg]	50 mL	5 min	99	99	99	99	No	No	No	No	No	No	No	No	No	No	No	Atypical angina	No
M	09/16/1962	Yes	No	No	No	No	No	No	No	No	Never	No	No	No	No	99	99	Normal	99	99	99	99	99	99	99	99	Yes	No	Radial	140 mm[Hg]	60 mL	3.2 min	99	.7 mg/dL	9.8 g/dL	99	No	Yes	No	No	No	No	No	No	No	No	No	Typical angina	No
F	05/23/1957	No	No	No	No	No	No	No	No	No	Never	No	No	No	No	99	99	Abnormal	No	No	No	No	No	No	No	No	Yes	Yes	Radial	130 mm[Hg]	40 mL	2.6 min	1.6 ng/mL	.7 mg/dL	13.5 g/dL	.7 mg/dL	Yes	No	No	No	No	No	No	No	No	No	No	Typical angina	No
M	04/07/1963	Yes	No	No	No	No	No	No	No	No	Never	No	No	No	No	99	99	Abnormal	No	No	No	No	No	No	No	No	Yes	Yes	Radial	140 mm[Hg]	45 mL	5.5 min	2.7 ng/mL	1.6 mg/dL	11.4 g/dL	99	Yes	No	No	No	No	No	No	No	No	No	No	Typical angina	No
M	06/13/1979	Yes	No	No	No	No	Yes	No	No	No	Never	No	Yes	No	No	99	99	Abnormal	No	No	No	No	No	No	No	No	Yes	Yes	Radial	170 mm[Hg]	30 mL	2 min	2.7 ng/mL	.8 mg/dL	11.4 g/dL	99	Yes	No	No	No	No	No	No	No	No	No	No	Typical angina	No
F	02/08/1976	Yes	No	No	No	No	No	No	No	No	Never	No	Yes	No	No	99	99	Abnormal	No	No	No	No	No	No	No	No	Yes	Yes	Femoral	152 mm[Hg]	25 mL	1.6 min	108 ng/mL	1.1 mg/dL	15.8 g/dL	1 mg/dL	Yes	No	No	No	No	No	No	No	No	No	No	Typical angina	No
M	12/10/1960	No	No	No	No	No	No	No	No	No	Never	No	Yes	No	No	99	99	Abnormal	No	No	No	No	No	No	No	No	Yes	Yes	Femoral	160 mm[Hg]	30 mL	2.1 min	9.4 ng/mL	1 mg/dL	14.6 g/dL	99	Yes	No	No	No	No	No	No	No	No	No	No	Typical angina	No
M	09/02/1953	No	No	No	No	No	No	No	No	No	Never	No	Yes	No	No	99	99	Abnormal	No	No	No	No	No	No	No	No	Yes	Yes	Radial	150 mm[Hg]	35 mL	6.1 min	.16 ng/mL	.8 mg/dL	12.8 g/dL	.8 mg/dL	Yes	No	No	No	No	No	No	No	No	No	No	Typical angina	No
F	04/04/1964	Yes	No	No	No	No	No	No	No	No	Never	No	Yes	No	No	99	99	Abnormal	No	No	No	No	No	No	No	No	Yes	Yes	Radial	190 mm[Hg]	40 mL	6.5 min	99	8.6 mg/dL	9.7 g/dL	99	Yes	No	No	No	No	No	No	No	No	No	No	Typical angina	No
M	07/08/1948	Yes	Yes	Yes	No	No	No	No	No	No	Never	No	No	No	No	99	99	Abnormal	No	No	No	No	No	No	No	No	Yes	Yes	Radial	130 mm[Hg]	40 mL	3.3 min	4.5 ng/mL	.8 mg/dL	15 g/dL	.8 mg/dL	Yes	No	No	No	No	No	No	No	No	No	No	Typical angina	No
M	05/19/1934	Yes	No	No	No	No	No	No	No	No	Never	No	No	No	No	99	99	Abnormal	No	No	No	No	No	No	No	No	Yes	Yes	Radial	170 mm[Hg]	40 mL	3.3 min	.9 ng/mL	1 mg/dL	12.3 g/dL	.9 mg/dL	No	Yes	No	No	No	No	No	No	No	No	No	Typical angina	No
F	09/30/1953	Yes	No	No	No	No	No	No	No	No	Never	Yes	No	No	No	99	99	Abnormal	No	No	No	No	No	No	No	No	Yes	Yes	Radial	130 mm[Hg]	40 mL	3.3 min	.2 ng/mL	.9 mg/dL	16.5 g/dL	1 mg/dL	Yes	No	No	No	No	No	No	No	No	No	No	Typical angina	No
M	04/08/1963	Yes	No	No	No	No	No	No	No	No	Never	No	Yes	No	No	99	99	Abnormal	No	No	No	No	No	No	No	No	Yes	Yes	Radial	150 mm[Hg]	20 mL	3 min	99	.6 mg/dL	12.4 g/dL	.8 mg/dL	No	No	No	No	No	Yes	No	No	No	No	No	Typical angina	No
F	01/16/1971	Yes	Yes	Yes	No	Yes	No	No	No	No	Never	No	Yes	No	Yes	Class II	Systolic	Abnormal	No	No	No	No	No	No	No	No	Yes	Yes	Femoral	120 mm[Hg]	40 mL	1.9 min	1.2 ng/mL	2.6 mg/dL	8.1 g/dL	99	Yes	No	No	No	No	No	No	No	No	No	No	Typical angina	No
F	01/20/1971	Yes	Yes	Yes	No	No	No	No	No	No	Never	No	No	No	No	99	99	Abnormal	No	No	No	No	No	No	No	No	Yes	Yes	Femoral	120 mm[Hg]	40 mL	5.1 min	11.4 ng/mL	.9 mg/dL	8.7 g/dL	99	Yes	No	No	No	No	No	No	No	No	No	No	Typical angina	No
M	01/01/1959	No	No	No	No	No	No	No	No	No	Never	No	Yes	No	No	99	99	Abnormal	No	No	No	No	No	No	No	No	Yes	Yes	Femoral	150 mm[Hg]	65 mL	5.5 min	4.5 ng/mL	.9 mg/dL	12.4 g/dL	.8 mg/dL	Yes	No	No	No	No	No	Yes	No	No	No	No	Typical angina	Yes
M	01/01/1939	Yes	No	No	No	No	No	No	No	No	Never	No	No	No	No	99	99	Abnormal	No	No	No	No	No	No	No	No	Yes	Yes	Femoral	140 mm[Hg]	40 mL	5.5 min	.16 ng/mL	.9 mg/dL	14.5 g/dL	.6 mg/dL	Yes	No	No	No	No	No	No	No	No	No	No	Typical angina	No
F	01/01/1955	Yes	Yes	Yes	No	No	No	No	No	No	Never	No	No	No	No	99	99	Normal	99	99	99	99	99	99	99	99	Yes	Yes	Femoral	150 mm[Hg]	30 mL	10.1 min	99	10.4 mg/dL	13.8 g/dL	.9 mg/dL	Yes	No	No	No	No	No	No	No	No	No	No	Typical angina	No
F	03/21/1940	Yes	No	No	No	No	No	No	No	No	Never	99	Yes	No	No	99	99	Abnormal	No	No	No	Yes	No	No	No	No	Yes	Yes	Radial	140 mm[Hg]	30 mL	5.8 min	10.7 ng/mL	.8 mg/dL	14.9 g/dL	.7 mg/dL	Yes	No	No	No	No	No	No	No	No	No	No	Typical angina	No
M	02/24/1966	Yes	No	No	No	No	Yes	No	No	No	Never	No	Yes	No	No	99	99	Abnormal	No	No	No	No	No	No	No	No	Yes	Yes	Femoral	140 mm[Hg]	50 mL	5.2 min	99	1.4 mg/dL	99	99	Yes	No	No	No	No	No	No	No	No	No	No	Typical angina	No
M	12/05/1957	Yes	Yes	Yes	No	No	No	No	No	No	Never	No	Yes	No	Yes	Class II	99	Abnormal	No	No	No	No	No	No	No	No	Yes	Yes	Radial	140 mm[Hg]	45 mL	7.2 min	.6 ng/mL	1.4 mg/dL	11.6 g/dL	2.2 mg/dL	Yes	No	No	No	No	No	No	No	No	No	No	Typical angina	No
M	09/10/1946	Yes	No	No	No	No	No	No	No	No	Never	No	Yes	No	No	99	99	Abnormal	No	No	No	No	No	No	No	No	Yes	Yes	Radial	180 mm[Hg]	70 mL	5.5 min	.14 ng/mL	6.3 mg/dL	9.6 g/dL	5.2 mg/dL	Yes	No	No	No	No	No	No	No	No	No	No	Typical angina	No
M	03/10/1979	No	No	No	No	No	No	No	No	No	Never	No	No	No	No	99	99	Normal	99	99	99	99	99	99	99	99	Yes	Yes	Radial	180 mm[Hg]	40 mL	10.2 min	1.2 ng/mL	1 mg/dL	15.2 g/dL	1 mg/dL	Yes	No	No	No	No	No	No	No	No	No	No	Typical angina	No
M	04/27/1970	No	No	No	No	No	No	No	No	No	Never	No	No	No	No	99	99	Abnormal	No	No	No	No	No	No	No	No	Yes	Yes	Radial	120 mm[Hg]	45 mL	10.2 min	99	.6 mg/dL	14.8 g/dL	99	Yes	No	No	No	No	No	No	No	No	No	No	Typical angina	No
M	09/19/1979	Yes	No	No	No	No	Yes	No	No	No	Never	No	No	No	No	99	99	Abnormal	No	No	No	No	No	No	No	No	Yes	Yes	Femoral	140 mm[Hg]	150 mL	10.2 min	99	.9 mg/dL	99	99	Yes	No	No	No	No	No	No	No	No	No	No	Typical angina	No
M	01/01/1940	Yes	No	Yes	No	No	No	No	No	No	Never	No	Yes	No	No	99	99	Abnormal	No	No	No	No	No	No	No	No	Yes	Yes	Radial	138 mm[Hg]	70 mL	4.1 min	99	.7 mg/dL	11.7 g/dL	99	Yes	No	No	No	No	No	No	No	No	No	No	Typical angina	No
M	05/05/1954	No	No	No	No	No	No	No	No	No	Never	No	No	No	No	99	99	Normal	99	99	99	99	99	99	99	99	Yes	Yes	Femoral	130 mm[Hg]	40 mL	2.2 min	99	1 mg/dL	99	99	No	No	Yes	No	No	No	No	No	No	No	No	Atypical angina	No
F	03/11/1949	No	No	No	No	No	No	No	No	No	Never	No	No	No	No	99	99	Abnormal	No	No	No	No	No	No	No	No	Yes	No	Radial	140 mm[Hg]	35 mL	1.5 min	99	1.1 mg/dL	13.3 g/dL	99	No	No	No	No	No	No	Yes	No	No	No	No	Atypical angina	No
M	04/10/1962	Yes	Yes	No	No	No	No	No	No	No	Never	No	Yes	No	Yes	Class IV	99	Abnormal	No	No	No	No	No	No	No	No	Yes	No	Radial	160 mm[Hg]	35 mL	2.6 min	99	1.4 mg/dL	12.5 g/dL	99	No	Yes	No	No	No	No	No	No	No	No	No	Typical angina	No
F	05/22/1942	Yes	No	No	No	No	No	No	No	No	Never	No	No	No	No	99	99	Abnormal	No	No	No	No	No	No	No	No	Yes	No	Radial	140 mm[Hg]	110 mL	11.1 min	99	1.4 mg/dL	99	99	No	No	No	Yes	No	No	No	No	No	No	No	Typical angina	No
F	06/26/1959	Yes	Yes	No	No	No	No	No	No	No	Never	No	Yes	No	No	99	99	Abnormal	No	No	No	No	No	No	No	No	Yes	Yes	Femoral	130 mm[Hg]	40 mL	2 min	.2 ng/mL	1.3 mg/dL	14 g/dL	99	Yes	No	No	No	No	No	No	No	No	No	No	Typical angina	No
M	09/10/1958	Yes	Yes	Yes	No	No	No	No	No	No	Never	No	Yes	No	No	99	99	Normal	99	99	99	99	99	99	99	99	Yes	No	Radial	140 mm[Hg]	40 mL	4.3 min	99	.8 mg/dL	12.6 g/dL	99	Yes	No	No	No	No	No	No	No	No	No	No	Typical angina	No
M	01/12/1940	Yes	No	No	No	No	No	No	No	No	Never	No	No	No	Yes	Class III	Systolic	Abnormal	No	No	No	No	No	No	No	No	Yes	No	Radial	130 mm[Hg]	70 mL	5.9 min	.07 ng/mL	1.3 mg/dL	99	99	No	No	Yes	No	No	No	No	No	No	No	No	Atypical angina	No
M	08/28/1957	Yes	No	No	No	No	No	No	No	No	Never	No	No	No	No	99	99	Normal	99	99	99	99	99	99	99	99	Yes	No	Radial	140 mm[Hg]	45 mL	3.2 min	99	.9 mg/dL	14 g/dL	99	Yes	No	No	No	No	No	No	No	No	No	No	Typical angina	No
M	01/16/1944	Yes	No	No	No	No	No	No	No	No	Never	No	No	No	No	99	99	Abnormal	No	No	No	No	No	No	No	No	Yes	No	Brachial	140 mm[Hg]	45 mL	10.5 min	99	1.2 mg/dL	99	99	No	Yes	No	No	No	No	No	No	No	No	No	Typical angina	No
M	01/12/1960	Yes	No	No	No	No	Yes	No	Yes	No	Never	No	No	No	No	99	99	Normal	99	99	99	99	99	99	99	99	Yes	No	Radial	160 mm[Hg]	40 mL	9.2 min	99	1.5 mg/dL	12.2 g/dL	1.5 mg/dL	Yes	No	No	No	No	No	No	No	No	No	No	Typical angina	No
M	06/08/1967	Yes	No	No	No	No	No	No	No	No	Never	No	No	No	No	99	99	Abnormal	No	No	No	Yes	No	No	No	No	Yes	No	Radial	140 mm[Hg]	45 mL	4.1 min	99	.8 mg/dL	99	99	No	No	No	No	No	No	No	No	No	No	No	Typical angina	No
F	11/24/1969	Yes	No	No	No	No	No	No	No	No	Never	No	No	No	Yes	Class II	99	Abnormal	No	No	No	No	No	No	No	No	Yes	No	Radial	140 mm[Hg]	45 mL	4.2 min	99	.7 mg/dL	99	99	Yes	No	No	No	No	No	No	No	No	No	No	Typical angina	No
M	01/01/1960	Yes	No	No	No	No	No	No	No	No	Never	No	No	No	No	99	99	Abnormal	No	No	No	No	No	No	No	No	Yes	No	Radial	150 mm[Hg]	45 mL	5.4 min	99	.9 mg/dL	15.3 g/dL	99	No	No	No	Yes	No	No	No	No	No	No	No	Typical angina	No
M	09/17/1967	Yes	No	No	No	No	No	No	No	No	Never	No	No	No	No	99	99	99	99	99	99	99	99	99	99	99	Yes	No	Radial	170 mm[Hg]	35 mL	8 min	99	.8 mg/dL	13.9 g/dL	99	Yes	No	No	No	No	No	No	No	No	No	No	Typical angina	No
M	04/04/1935	Yes	No	No	No	No	No	No	No	No	Never	No	No	No	No	99	99	Abnormal	No	No	No	No	No	No	No	No	Yes	No	Radial	190 mm[Hg]	55 mL	2.3 min	99	.9 mg/dL	12.7 g/dL	99	No	No	No	Yes	No	No	No	No	No	No	No	Atypical angina	No
F	02/14/1959	Yes	Yes	No	No	No	No	No	No	No	Never	No	Yes	No	No	99	99	99	99	99	99	99	99	99	99	99	Yes	No	Radial	130 mm[Hg]	60 mL	14.4 min	.5 ng/mL	.9 mg/dL	15.6 g/dL	.9 mg/dL	No	No	No	No	No	No	No	No	No	No	No	Atypical angina	No
F	03/10/1971	Yes	No	No	No	No	No	No	No	No	Never	No	No	No	No	99	99	Abnormal	No	No	No	No	No	No	No	No	Yes	No	Radial	140 mm[Hg]	40 mL	3.5 min	99	1.1 mg/dL	15 g/dL	.9 mg/dL	No	No	Yes	No	No	No	No	No	No	No	No	Typical angina	No
M	01/05/1965	Yes	Yes	No	No	Yes	No	No	No	No	Never	No	Yes	No	Yes	Class II	99	Normal	99	99	99	99	99	99	99	99	Yes	No	Radial	140 mm[Hg]	50 mL	5.5 min	1.2 ng/mL	1.1 mg/dL	11.2 g/dL	.8 mg/dL	No	No	No	Yes	No	No	No	No	No	No	No	Typical angina	No
F	02/28/1947	No	No	No	No	No	No	No	No	No	Never	No	No	No	No	99	99	Abnormal	No	No	No	No	No	No	No	No	Yes	No	Radial	110 mm[Hg]	40 mL	5 min	99	.8 mg/dL	14.9 g/dL	99	No	No	No	No	No	No	No	No	No	No	No	Asymptomatic	No
M	05/05/1950	No	No	No	No	No	No	No	No	No	Never	No	No	No	No	99	99	Abnormal	No	No	No	No	No	No	No	No	Yes	No	Radial	140 mm[Hg]	50 mL	5 min	99	1.6 mg/dL	12 g/dL	99	No	No	Yes	No	No	No	No	No	No	No	No	Atypical angina	No
M	11/13/1977	Yes	No	No	No	No	No	No	No	No	Never	No	Yes	No	No	99	99	Abnormal	No	No	No	No	No	No	No	No	Yes	No	Radial	135 mm[Hg]	35 mL	3.5 min	99	99	99	99	No	No	No	Yes	No	No	No	No	No	No	No	Typical angina	No
F	06/27/1949	Yes	No	No	No	No	No	No	No	No	Never	No	Yes	No	No	99	99	Normal	99	99	99	99	99	99	99	99	Yes	No	Radial	130 mm[Hg]	45 mL	2 min	99	.9 mg/dL	12.8 g/dL	99	Yes	No	No	No	No	No	No	No	No	No	No	Typical angina	No
M	04/27/1952	Yes	Yes	Yes	No	No	No	No	Yes	No	Never	No	Yes	No	Yes	Class II	99	Normal	99	99	99	99	99	99	99	99	Yes	No	Radial	130 mm[Hg]	40 mL	2 min	99	1 mg/dL	12.6 g/dL	99	No	No	Yes	No	No	No	No	No	No	No	No	Typical angina	No
M	06/15/1954	No	No	No	No	No	No	No	No	No	Never	No	Yes	No	No	99	99	Abnormal	No	No	No	No	No	No	No	No	Yes	No	Radial	130 mm[Hg]	35 mL	1.5 min	99	1.1 mg/dL	99	99	No	No	No	No	No	No	No	No	No	No	No	Atypical angina	No
F	02/10/1957	Yes	No	No	No	No	No	No	No	No	Never	No	Yes	No	No	99	99	Abnormal	99	99	99	99	99	99	99	99	Yes	No	Radial	140 mm[Hg]	55 mL	3.7 min	1.5 ng/mL	1.1 mg/dL	13.4 g/dL	99	Yes	No	No	No	No	No	No	No	No	No	No	Typical angina	No
M	05/15/1974	Yes	No	No	No	No	No	No	No	No	Never	No	No	No	No	99	99	Abnormal	99	99	99	99	99	99	99	99	Yes	No	Radial	140 mm[Hg]	40 mL	11 min	99	1.1 mg/dL	10.8 g/dL	99	Yes	No	No	No	No	No	No	No	No	No	No	Typical angina	No
F	01/01/1965	No	No	No	No	No	No	No	No	No	Never	No	No	No	No	99	99	Abnormal	No	No	No	No	No	No	No	No	Yes	No	Radial	125 mm[Hg]	35 mL	2.8 min	.6 ng/mL	1.2 mg/dL	12.2 g/dL	99	No	Yes	No	No	No	No	No	No	No	No	No	Typical angina	No
F	06/02/1954	Yes	No	No	Yes	No	No	No	No	No	Never	No	No	No	No	99	99	Abnormal	No	No	No	No	No	No	No	No	Yes	No	Radial	130 mm[Hg]	45 mL	4.5 min	99	.6 mg/dL	12.5 g/dL	99	No	No	No	No	No	No	Yes	No	No	No	No	Atypical angina	No
M	03/02/1974	Yes	No	No	No	No	No	No	No	No	Never	No	Yes	No	No	99	99	Abnormal	No	No	No	No	No	No	No	No	Yes	No	Radial	125 mm[Hg]	35 mL	3 min	14.4 ng/mL	1.7 mg/dL	12.2 g/dL	.9 mg/dL	No	Yes	No	No	No	No	No	No	No	No	No	Typical angina	No
M	01/01/1966	No	No	No	No	No	Yes	No	Yes	No	Never	No	Yes	No	No	99	99	Abnormal	No	No	No	No	No	No	No	No	Yes	No	Radial	150 mm[Hg]	35 mL	4.5 min	99	1.3 mg/dL	13.8 g/dL	99	Yes	No	No	No	No	No	No	No	No	No	No	Typical angina	No
M	03/31/1968	Yes	No	No	No	No	Yes	No	No	No	Never	No	Yes	No	No	99	99	Abnormal	99	99	99	99	99	99	99	99	Yes	Yes	Radial	140 mm[Hg]	55 mL	4 min	.2 ng/mL	2.4 mg/dL	12.2 g/dL	3 mg/dL	No	Yes	No	No	No	No	No	No	No	No	No	Asymptomatic	No
M	03/08/1967	Yes	No	No	No	No	No	No	No	No	Never	No	No	No	No	99	99	Abnormal	No	No	No	Yes	No	No	No	No	Yes	No	Femoral	140 mm[Hg]	30 mL	2.5 min	99	1.5 mg/dL	9.8 g/dL	99	Yes	No	No	No	No	No	No	No	No	No	No	Atypical angina	No
M	04/20/1960	Yes	No	No	No	No	No	No	No	No	Never	No	Yes	No	No	99	99	Abnormal	No	No	No	No	No	No	No	No	Yes	Yes	Radial	130 mm[Hg]	80 mL	2.8 min	99	.4 mg/dL	12.4 g/dL	99	Yes	No	No	No	No	No	No	No	No	No	No	Typical angina	No
F	10/20/1970	Yes	No	No	No	No	No	No	No	No	99	No	Yes	No	No	99	99	Abnormal	No	No	No	No	No	No	No	No	Yes	Yes	Radial	130 mm[Hg]	50 mL	2.8 min	99	.8 mg/dL	12.5 g/dL	.8 mg/dL	Yes	No	No	No	No	No	No	No	No	No	No	Atypical angina	No
F	11/16/1965	Yes	No	Yes	No	No	No	No	No	No	Never	No	No	No	No	99	99	Abnormal	No	No	No	No	No	No	No	No	Yes	No	Radial	125 mm[Hg]	25 mL	2.3 min	99	1.9 mg/dL	15.4 g/dL	1.2 mg/dL	Yes	No	No	No	No	No	No	No	No	No	No	Typical angina	No
M	07/27/1964	Yes	No	No	No	No	No	No	No	No	Never	No	Yes	No	No	99	99	Abnormal	No	No	No	No	No	No	No	No	Yes	No	Radial	185 mm[Hg]	35 mL	2 min	1.2 ng/mL	1.2 mg/dL	11.9 g/dL	1.4 mg/dL	Yes	No	No	No	No	No	No	No	No	No	No	Typical angina	No
M	06/04/1968	Yes	No	No	No	No	99	No	No	No	Never	No	Yes	No	No	99	99	Abnormal	No	No	No	Yes	No	No	No	No	Yes	No	Radial	125 mm[Hg]	40 mL	2.8 min	99	1.9 mg/dL	99	2.3 mg/dL	Yes	No	No	No	No	No	No	No	No	No	No	Typical angina	No
M	03/15/1983	Yes	No	No	No	No	No	No	No	No	Never	No	Yes	No	No	99	99	Abnormal	No	No	No	No	No	No	No	No	Yes	No	Radial	145 mm[Hg]	35 mL	2.8 min	99	.8 mg/dL	99	99	No	No	No	No	No	No	No	No	No	No	No	Asymptomatic	No
F	01/01/1960	Yes	No	No	No	No	No	No	No	No	Never	No	Yes	No	No	99	99	Abnormal	No	No	No	No	No	No	No	No	Yes	No	Femoral	140 mm[Hg]	50 mL	5.1 min	99	5.4 mg/dL	9.9 g/dL	6.6 mg/dL	No	Yes	No	No	No	No	No	No	No	No	No	Asymptomatic	No
M	11/13/1956	No	Yes	No	No	No	No	No	No	No	Never	No	Yes	No	No	99	99	Abnormal	No	No	No	No	No	No	No	No	Yes	Yes	Femoral	130 mm[Hg]	50 mL	4.5 min	5.3 ng/mL	1.2 mg/dL	8.1 g/dL	.9 mg/dL	Yes	No	No	No	No	No	No	No	No	No	No	Typical angina	No
M	10/10/1965	No	No	No	No	No	No	No	No	No	Never	No	Yes	No	No	99	99	Abnormal	No	No	No	No	No	No	No	No	Yes	No	Radial	125 mm[Hg]	35 mL	2.8 min	99	.9 mg/dL	11.9 g/dL	99	Yes	No	No	No	No	No	No	No	No	No	No	Typical angina	No
M	01/19/1955	Yes	No	No	No	No	No	No	No	No	Never	No	Yes	No	No	99	99	Normal	99	99	99	99	99	99	99	99	Yes	No	Femoral	120 mm[Hg]	60 mL	4.8 min	99	1.1 mg/dL	14.6 g/dL	99	No	No	No	Yes	No	No	No	No	No	No	No	Atypical angina	No
M	03/15/1970	No	No	No	No	No	No	No	No	No	Never	No	No	No	No	99	99	Normal	99	99	99	99	99	99	99	99	Yes	No	Radial	140 mm[Hg]	35 mL	2.6 min	99	99	12.2 g/dL	99	No	No	No	Yes	No	No	No	No	No	No	No	Atypical angina	No
F	02/05/1975	Yes	No	No	No	No	No	No	No	No	Never	No	No	No	No	99	99	Abnormal	No	No	No	No	No	No	No	No	Yes	No	Radial	130 mm[Hg]	350 mL	2.5 min	99	1 mg/dL	10.1 g/dL	99	Yes	No	No	No	No	No	No	No	No	No	No	Atypical angina	No
F	03/22/1979	Yes	No	No	No	No	Yes	No	No	No	Never	No	No	No	No	99	99	Abnormal	No	No	No	No	No	No	No	No	Yes	No	Radial	145 mm[Hg]	35 mL	2.8 min	99	.8 mg/dL	99	99	No	No	No	No	No	No	No	No	No	No	No	Asymptomatic	No
M	07/29/1954	Yes	Yes	No	No	No	No	No	No	No	Never	No	Yes	No	No	99	99	Abnormal	No	No	No	No	No	No	No	No	Yes	No	Radial	130 mm[Hg]	35 mL	2.8 min	99	1 mg/dL	15 g/dL	99	No	No	No	Yes	No	No	No	No	No	No	No	Typical angina	No
M	12/27/1955	No	No	No	No	No	No	No	No	No	Never	No	No	No	No	99	99	Abnormal	No	No	No	No	No	No	No	No	Yes	No	Radial	130 mm[Hg]	35 mL	2.8 min	99	1 mg/dL	12.5 g/dL	99	No	Yes	No	No	No	No	No	No	No	No	No	Typical angina	No
M	02/27/1959	Yes	Yes	No	No	No	No	No	No	No	Never	No	Yes	No	No	99	99	Abnormal	No	No	No	No	No	No	No	No	Yes	Yes	Radial	134 mm[Hg]	45 mL	5.5 min	.2 ng/mL	1.1 mg/dL	13 g/dL	99	Yes	No	No	No	No	No	No	No	No	No	No	Typical angina	No
M	03/01/1966	Yes	No	No	No	No	No	No	No	No	Never	No	No	No	No	99	99	Abnormal	No	No	No	No	No	No	No	No	Yes	Yes	Radial	119 mm[Hg]	35 mL	5.5 min	.4 ng/mL	.9 mg/dL	11.4 g/dL	99	Yes	No	No	No	No	No	No	No	No	No	No	Typical angina	No
M	03/23/1975	Yes	No	No	No	No	No	No	No	No	Smoker - Current status unknown	No	No	No	No	99	99	Abnormal	No	No	No	No	No	No	No	No	Yes	No	Radial	130 mm[Hg]	45 mL	5.5 min	.3 ng/mL	1.3 mg/dL	12.4 g/dL	99	Yes	No	No	No	No	No	No	No	No	No	No	Typical angina	No
99	1900-04-08	Yes	No	No	No	No	No	No	No	No	Never	No	Yes	No	No	99	99	Abnormal	No	No	No	No	No	No	No	No	Yes	No	Radial	104 mm[Hg]	35 mL	2.5 min	.8 ng/mL	.7 mg/dL	11.9 g/dL	99	Yes	No	No	No	No	No	No	No	No	No	No	Typical angina	No
99	1900-04-08	Yes	No	No	No	No	No	No	No	Yes	Never	No	Yes	No	No	99	99	Abnormal	No	No	No	No	No	No	No	No	Yes	No	Radial	130 mm[Hg]	45 mL	4.5 min	5.1 ng/mL	2.6 mg/dL	14.8 g/dL	99	Yes	No	No	No	No	No	No	No	No	No	No	Typical angina	No
99	1900-04-08	No	No	No	No	No	No	No	No	No	Never	No	No	No	Yes	Class II	99	Abnormal	No	No	No	No	Yes	No	No	No	Yes	No	Radial	140 mm[Hg]	25 mL	4.5 min	10.8 ng/mL	.9 mg/dL	12.6 g/dL	99	Yes	No	No	No	No	No	No	No	No	No	No	Typical angina	No
99	1900-04-08	Yes	No	No	No	No	No	No	No	No	Never	No	Yes	No	No	99	99	Abnormal	No	No	No	Yes	No	No	No	No	Yes	Yes	Femoral	130 mm[Hg]	35 mL	4 min	1.6 ng/mL	1 mg/dL	12.7 g/dL	1.1 mg/dL	Yes	No	No	No	No	No	No	No	No	No	No	Typical angina	No
99	1900-04-08	No	No	No	No	No	No	No	No	No	Never	No	Yes	No	No	99	99	Abnormal	No	No	No	No	No	No	No	No	Yes	No	Radial	130 mm[Hg]	65 mL	12.5 min	99	.7 mg/dL	99	99	No	Yes	No	No	No	No	No	No	No	No	No	Typical angina	No
F	01/01/1974	Yes	No	No	No	No	No	No	No	No	Never	No	No	No	No	99	99	Abnormal	No	No	No	No	No	No	No	No	Yes	Yes	Radial	135 mm[Hg]	35 mL	5.1 min	99	.7 mg/dL	15.1 g/dL	.7 mg/dL	No	No	No	No	No	Yes	No	No	No	No	No	Typical angina	No
M	1949-10-26	Yes	Yes	No	No	No	No	No	No	No	Never	No	No	No	No	99	99	Abnormal	No	No	No	No	No	No	No	No	Yes	No	Radial	132 mm[Hg]	45 mL	4.2 min	99	.8 mg/dL	99	99	No	No	No	No	No	No	Yes	No	No	No	No	Typical angina	No
M	1950-03-29	Yes	No	No	No	No	No	No	No	No	Never	No	No	No	No	99	99	Abnormal	No	No	No	Yes	No	No	No	No	Yes	No	Radial	150 mm[Hg]	45 mL	4.5 min	99	1 mg/dL	99	99	No	No	No	No	No	No	Yes	No	No	No	No	Typical angina	No
F	09/09/1953	Yes	No	No	No	No	No	No	No	No	Never	No	Yes	No	No	99	99	Normal	99	99	99	99	99	99	99	99	Yes	No	Radial	135 mm[Hg]	55 mL	5.5 min	99	.8 mg/dL	99	99	No	No	No	No	No	No	Yes	No	No	No	No	Typical angina	No
F	10/06/1949	Yes	No	No	No	No	No	No	No	No	Never	No	No	No	Yes	Class II	Systolic	Normal	99	99	99	99	99	99	99	99	Yes	No	Radial	135 mm[Hg]	45 mL	4.5 min	99	1.1 mg/dL	99	99	No	No	No	No	No	No	Yes	No	No	No	No	Typical angina	No
F	06/06/1960	Yes	Yes	No	No	No	No	No	No	No	Never	No	No	No	Yes	Class II	99	Abnormal	No	No	No	No	No	No	No	No	Yes	No	Radial	135 mm[Hg]	45 mL	6.5 min	99	.8 mg/dL	13.2 g/dL	99	No	No	No	No	No	No	Yes	No	No	No	No	Typical angina	No
M	01/12/1962	Yes	No	No	No	No	No	No	No	No	Never	No	Yes	No	No	99	99	Abnormal	No	No	No	No	No	No	No	No	Yes	Yes	Radial	130 mm[Hg]	35 mL	2.5 min	99	1 mg/dL	10.9 g/dL	99	Yes	No	No	No	No	No	No	No	No	No	No	Typical angina	No
M	1978-12-29	Yes	No	Yes	No	No	No	No	No	No	Former	No	Yes	No	No	99	99	Abnormal	No	No	No	No	No	No	No	No	Yes	No	Radial	140 mm[Hg]	20 mL	1.9 min	99	1.2 mg/dL	99	99	No	No	No	Yes	No	No	No	No	No	No	No	Typical angina	No
M	04/04/1974	Yes	No	No	No	No	No	No	No	No	Never	No	Yes	No	No	99	99	Abnormal	No	No	No	No	No	No	No	No	Yes	No	Radial	140 mm[Hg]	35 mL	2 min	99	1 mg/dL	17.7 g/dL	99	Yes	No	No	No	No	No	No	No	No	No	No	Typical angina	No
M	1952-08-27	Yes	No	No	No	No	No	No	No	No	Never	No	Yes	No	No	99	99	Abnormal	No	No	No	Yes	No	No	No	No	Yes	No	Femoral	200 mm[Hg]	100 mL	11.2 min	99	.8 mg/dL	99	99	Yes	No	No	No	No	No	No	No	No	No	No	Typical angina	No
M	1970-08-24	No	No	No	Yes	No	No	No	No	No	Never	No	No	No	No	99	99	99	99	99	99	99	99	99	99	99	Yes	No	Radial	145 mm[Hg]	35 mL	2.6 min	99	.8 mg/dL	12.9 g/dL	99	Yes	No	No	No	No	No	No	No	No	No	No	Atypical angina	No
F	1969-07-14	Yes	Yes	No	Yes	No	No	No	No	No	Never	No	Yes	No	No	99	99	Abnormal	No	No	No	No	No	No	No	No	Yes	No	Radial	140 mm[Hg]	50 mL	.4 min	99	1 mg/dL	14 g/dL	99	Yes	No	No	No	No	No	No	No	No	No	No	Typical angina	No
F	1973-12-15	Yes	No	No	Yes	No	No	No	No	No	Never	No	No	No	No	99	99	Normal	99	99	99	99	99	99	99	99	Yes	No	Radial	145 mm[Hg]	60 mL	7 min	99	.8 mg/dL	99	99	No	No	No	No	No	No	Yes	No	No	No	No	Typical angina	No
F	09/01/1956	No	Yes	No	No	No	No	No	No	No	Never	No	Yes	No	No	99	99	Abnormal	No	No	No	No	No	No	No	No	Yes	No	Radial	145 mm[Hg]	45 mL	4.5 min	99	.7 mg/dL	13.5 g/dL	99	No	No	No	No	No	No	No	Yes	No	No	No	Typical angina	No
F	05/12/1949	No	No	No	No	No	No	No	No	No	Never	No	No	No	No	99	99	Abnormal	No	No	No	No	No	No	No	No	Yes	No	Radial	135 mm[Hg]	40 mL	5.7 min	99	.8 mg/dL	12 g/dL	99	No	No	No	No	No	No	Yes	No	No	No	No	Typical angina	No
F	08/07/1959	Yes	No	No	No	No	No	No	No	No	Never	No	Yes	No	No	99	99	Normal	99	99	99	99	99	99	99	99	Yes	No	Radial	150 mm[Hg]	65 mL	8.1 min	99	.8 mg/dL	99	99	No	No	No	No	No	No	Yes	No	No	No	No	Atypical angina	No
M	01/01/1946	Yes	No	No	No	No	No	No	No	No	Never	No	No	No	No	99	99	Normal	99	99	99	99	99	99	99	99	Yes	No	Radial	130 mm[Hg]	70 mL	13.9 min	99	.5 mg/dL	12.8 g/dL	99	No	Yes	No	No	No	No	No	No	No	No	No	Atypical angina	No
M	04/05/1967	Yes	No	No	No	No	No	No	No	No	Never	No	Yes	No	No	99	99	Normal	99	99	99	99	99	99	99	99	Yes	No	Radial	140 mm[Hg]	40 mL	9.9 min	99	1.1 mg/dL	99	99	No	Yes	No	No	No	No	No	No	No	No	No	Atypical angina	No
M	01/01/1949	Yes	Yes	No	Yes	No	No	No	No	No	Never	No	Yes	No	No	99	99	Abnormal	No	No	No	No	No	No	No	No	Yes	No	Radial	135 mm[Hg]	60 mL	4.5 min	99	.9 mg/dL	12.5 g/dL	99	Yes	No	No	No	No	No	No	No	No	No	No	Typical angina	No
M	1933-07-27	Yes	Yes	No	No	No	No	No	No	No	Never	No	No	No	No	99	99	Abnormal	No	No	No	No	No	No	No	No	Yes	No	Radial	134 mm[Hg]	45 mL	1.2 min	99	.8 mg/dL	99	99	No	No	No	No	No	No	Yes	No	No	No	No	Atypical angina	No
M	1962-02-22	Yes	Yes	No	No	No	Yes	No	No	No	Never	No	Yes	No	Yes	Class III	99	Abnormal	No	No	No	Yes	No	No	No	No	Yes	No	Radial	150 mm[Hg]	40 mL	4.5 min	99	.8 mg/dL	14 g/dL	99	No	No	No	Yes	No	No	No	No	No	No	No	Atypical angina	No
M	11/05/1971	Yes	No	No	No	No	No	No	No	No	Never	No	Yes	No	No	99	99	Normal	99	99	99	99	99	99	99	99	Yes	No	Femoral	135 mm[Hg]	40 mL	7.8 min	99	1.1 mg/dL	16.8 g/dL	99	No	No	No	No	No	No	Yes	No	No	No	No	Atypical angina	No
F	08/08/1975	No	No	Yes	No	No	No	No	Yes	No	Never	No	No	No	No	99	99	Normal	99	99	99	99	99	99	99	99	Yes	No	Radial	140 mm[Hg]	35 mL	4.7 min	99	.8 mg/dL	99	99	No	Yes	No	No	No	No	No	No	No	No	No	Typical angina	No
M	09/11/1960	Yes	No	No	No	No	No	No	No	No	Never	No	No	No	No	99	99	Abnormal	No	No	No	No	No	No	No	No	Yes	Yes	Radial	140 mm[Hg]	35 mL	4.5 min	99	1 mg/dL	13.9 g/dL	99	No	No	No	Yes	No	No	No	No	No	No	No	Typical angina	No
M	1969-05-15	No	No	No	No	No	No	No	No	No	Never	No	No	No	No	99	99	Abnormal	No	No	No	No	No	No	No	No	Yes	Yes	Radial	140 mm[Hg]	35 mL	4.5 min	99	.8 mg/dL	10.7 g/dL	99	No	No	No	No	No	No	Yes	No	No	No	No	Typical angina	No
M	10/10/1952	No	No	No	No	No	No	No	No	No	Never	No	Yes	No	No	99	99	Abnormal	No	No	No	No	No	No	No	No	Yes	No	Radial	140 mm[Hg]	45 mL	10.5 min	99	1 mg/dL	12.5 g/dL	.7 mg/dL	Yes	No	No	No	No	No	No	No	No	No	No	Typical angina	No
F	04/08/1969	Yes	No	No	No	No	No	No	No	Yes	Never	No	No	No	No	99	99	Abnormal	No	No	No	No	No	No	No	No	Yes	No	Femoral	135 mm[Hg]	35 mL	4.5 min	99	1.1 mg/dL	11.7 g/dL	1 mg/dL	No	Yes	No	No	No	No	No	No	No	No	No	Typical angina	No
M	1948-05-24	Yes	Yes	No	No	No	Yes	No	No	No	Never	No	Yes	No	No	99	99	Abnormal	No	No	No	No	No	No	No	No	Yes	No	Radial	135 mm[Hg]	45 mL	6.2 min	99	2.2 mg/dL	13.6 g/dL	99	No	Yes	No	No	No	No	No	No	No	No	No	Typical angina	No
M	1945-07-18	Yes	No	No	No	No	No	No	No	No	Never	No	Yes	No	No	99	99	Abnormal	No	No	No	No	No	No	No	No	Yes	No	Radial	140 mm[Hg]	45 mL	4.5 min	99	.5 mg/dL	9.4 g/dL	.6 mg/dL	No	Yes	No	No	No	No	No	No	No	No	No	Typical angina	No
M	1951-12-27	Yes	Yes	Yes	No	No	No	No	No	No	Never	No	Yes	No	No	99	99	Abnormal	No	No	No	No	No	No	No	No	Yes	No	Radial	101 mm[Hg]	35 mL	6 min	99	1.3 mg/dL	13.9 g/dL	.9 mg/dL	Yes	No	No	No	No	No	No	No	No	No	No	Typical angina	No
M	09/12/1958	Yes	No	No	No	No	No	No	No	No	Never	No	No	No	No	99	99	Abnormal	No	No	No	No	No	No	No	No	Yes	No	Radial	120 mm[Hg]	45 mL	4.4 min	99	.9 mg/dL	12.7 g/dL	99	No	Yes	No	No	No	No	No	No	No	No	No	Typical angina	No
M	1984-11-08	Yes	Yes	No	No	No	No	No	No	No	Unknown if ever smoked	No	Yes	No	No	99	99	Normal	99	99	99	99	99	99	99	99	Yes	No	Radial	120 mm[Hg]	45 mL	5.5 min	99	.9 mg/dL	14.8 g/dL	99	No	Yes	No	No	No	No	No	No	No	No	No	Typical angina	No
M	1951-07-13	Yes	Yes	No	No	No	99	No	No	No	Never	No	Yes	No	No	99	99	Normal	99	99	99	99	99	99	99	99	Yes	No	Radial	140 mm[Hg]	45 mL	6.5 min	99	1 mg/dL	10.9 g/dL	99	No	Yes	No	No	No	No	No	No	No	No	No	Atypical angina	No
M	12/10/1949	Yes	Yes	No	No	No	No	No	No	No	Never	No	Yes	No	No	99	99	Abnormal	No	No	No	No	No	No	No	No	Yes	Yes	Radial	125 mm[Hg]	45 mL	5.5 min	99	1.2 mg/dL	14.4 g/dL	99	No	Yes	No	No	No	No	No	No	No	No	No	Typical angina	No
M	1952-07-21	No	No	No	No	No	No	No	No	No	Never	No	No	No	No	99	99	Normal	99	99	99	99	99	99	99	99	Yes	Yes	Radial	130 mm[Hg]	45 mL	5.2 min	99	1 mg/dL	10 g/dL	.8 mg/dL	Yes	No	No	No	No	No	No	No	No	No	No	Atypical angina	No
F	03/05/1947	Yes	Yes	No	No	No	Yes	No	No	No	Current - Every Day	No	No	No	No	99	99	Abnormal	No	No	No	No	No	No	No	No	Yes	No	Radial	130 mm[Hg]	35 mL	4.5 min	99	.9 mg/dL	17 g/dL	99	No	Yes	No	No	No	No	No	No	No	No	No	Atypical angina	No
M	03/05/1986	Yes	Yes	No	No	No	No	No	No	No	Never	No	Yes	No	No	99	99	Abnormal	No	No	No	No	No	No	No	No	Yes	Yes	Radial	165 mm[Hg]	35 mL	4.5 min	99	1.1 mg/dL	14.6 g/dL	99	Yes	No	No	No	No	No	No	No	No	No	No	Typical angina	No
M	09/06/1950	Yes	Yes	No	No	No	No	No	No	Yes	Never	No	Yes	No	No	99	99	Abnormal	No	No	No	Yes	No	No	No	No	Yes	No	Radial	130 mm[Hg]	45 mL	7.5 min	99	1.6 mg/dL	14 g/dL	1.4 mg/dL	Yes	No	No	No	No	No	No	No	No	No	No	Typical angina	No
M	12/06/1983	Yes	Yes	No	No	No	No	No	No	No	Never	No	No	No	No	99	99	Normal	99	99	99	99	99	99	99	99	Yes	No	Radial	135 mm[Hg]	35 mL	4.5 min	99	1.1 mg/dL	7.5 g/dL	99	Yes	No	No	No	No	No	No	No	No	No	No	Typical angina	No
M	01/01/1950	Yes	Yes	No	No	No	No	No	No	No	Never	No	No	No	Yes	Class II	99	Abnormal	No	No	No	No	No	No	No	No	Yes	No	Radial	130 mm[Hg]	35 mL	4.5 min	99	1.6 mg/dL	12.5 g/dL	99	No	Yes	No	No	No	No	No	No	No	No	No	Typical angina	No
M	05/02/1940	Yes	Yes	No	No	No	No	No	No	No	Never	No	Yes	No	No	99	99	Abnormal	No	No	No	Yes	No	No	No	No	Yes	No	Radial	157 mm[Hg]	35 mL	4.4 min	99	1 mg/dL	12.5 g/dL	1 mg/dL	Yes	No	No	No	No	No	No	No	No	No	No	Typical angina	No
M	07/10/1964	Yes	No	Yes	No	No	No	No	No	No	Never	No	No	No	No	99	99	Normal	99	99	99	99	99	99	99	99	Yes	Yes	Radial	120 mm[Hg]	35 mL	2.4 min	99	1 mg/dL	12.3 g/dL	.8 mg/dL	No	Yes	No	No	No	No	No	No	No	No	No	Typical angina	No
M	1961-12-21	No	No	No	No	No	No	No	No	No	Never	No	No	No	No	99	99	Normal	99	99	99	99	99	99	99	99	Yes	No	Radial	140 mm[Hg]	35 mL	7.2 min	99	1 mg/dL	13.7 g/dL	99	Yes	No	No	No	No	No	No	No	No	No	No	Typical angina	No
M	1940-07-14	Yes	No	Yes	No	No	No	No	No	No	Never	No	Yes	No	No	99	99	Normal	99	99	99	99	99	99	99	99	Yes	No	Radial	140 mm[Hg]	10 mL	2.5 min	99	1.3 mg/dL	12.8 g/dL	99	Yes	No	No	No	No	No	No	No	No	No	No	Typical angina	No
M	1979-11-24	Yes	Yes	No	No	No	Yes	No	No	No	Never	No	Yes	No	No	99	99	Abnormal	No	No	No	No	No	No	No	No	Yes	No	Radial	147 mm[Hg]	35 mL	5.2 min	99	.7 mg/dL	15.4 g/dL	99	Yes	No	No	No	No	No	No	No	No	No	No	Typical angina	No
M	12/20/1981	Yes	No	No	No	No	No	No	No	No	Never	No	Yes	No	No	99	99	Abnormal	No	No	No	No	No	No	Yes	No	Yes	No	Radial	130 mm[Hg]	45 mL	5.6 min	99	1.2 mg/dL	11.8 g/dL	99	Yes	No	No	No	No	No	No	No	No	No	No	Typical angina	No
M	08/20/1964	Yes	Yes	No	No	No	No	No	No	No	Never	No	Yes	No	No	99	99	Abnormal	No	No	No	No	No	No	No	No	Yes	Yes	Radial	145 mm[Hg]	35 mL	4.5 min	99	2 mg/dL	11.6 g/dL	99	No	Yes	No	No	No	No	No	No	No	No	No	Typical angina	No
M	11/08/1950	Yes	No	No	No	No	Yes	No	No	No	Never	No	Yes	No	No	99	99	Abnormal	No	No	No	No	No	No	No	No	Yes	No	Radial	130 mm[Hg]	35 mL	4.2 min	99	.9 mg/dL	13 g/dL	99	Yes	No	No	No	No	No	No	No	No	No	No	Typical angina	No
M	01/01/1967	Yes	No	No	No	No	No	No	No	Yes	Never	No	Yes	No	No	99	99	Abnormal	No	No	No	No	No	No	No	No	Yes	No	Radial	130 mm[Hg]	45 mL	2.5 min	99	1.6 mg/dL	10.5 g/dL	99	Yes	No	No	No	No	No	No	No	No	No	No	Typical angina	No
M	11/10/1979	No	No	No	No	No	No	No	No	No	Never	No	No	No	No	99	99	Abnormal	No	No	No	No	No	No	No	No	Yes	No	Radial	140 mm[Hg]	45 mL	5.7 min	99	1.1 mg/dL	15.5 g/dL	99	Yes	No	No	No	No	No	No	No	No	No	No	Typical angina	No
M	03/03/1995	No	No	No	No	No	No	No	No	No	Never	No	No	No	No	99	99	Abnormal	No	No	No	No	No	No	No	No	Yes	Yes	Radial	140 mm[Hg]	45 mL	4.5 min	99	1 mg/dL	13.5 g/dL	99	No	Yes	No	No	No	No	No	No	No	No	No	Typical angina	No
M	08/27/1960	No	No	No	No	No	No	No	No	No	Never	No	Yes	No	No	99	99	Abnormal	No	No	No	Yes	No	No	No	No	Yes	Yes	Radial	140 mm[Hg]	60 mL	4.5 min	99	.8 mg/dL	14.6 g/dL	99	Yes	No	No	No	No	No	No	No	No	No	No	Typical angina	No
M	09/03/1938	No	No	No	No	No	No	No	No	No	Never	No	No	No	No	99	99	Abnormal	No	No	No	No	No	No	No	No	Yes	No	Radial	124 mm[Hg]	45 mL	5.6 min	99	.5 mg/dL	12.4 g/dL	99	Yes	No	No	No	No	No	No	No	No	No	No	Typical angina	No
M	04/09/1952	Yes	Yes	No	No	No	No	No	No	No	Never	No	No	No	No	99	99	Normal	99	99	99	99	99	99	99	99	Yes	No	Radial	140 mm[Hg]	45 mL	2.3 min	99	.7 mg/dL	13.2 g/dL	99	Yes	No	No	No	No	No	No	No	No	No	No	Atypical angina	No
M	12/25/1944	No	Yes	No	No	No	No	No	No	No	Never	No	No	No	No	99	99	Abnormal	No	No	No	No	No	No	No	No	Yes	No	Radial	105 mm[Hg]	35 mL	7.3 min	99	1.07 mg/dL	8.6 g/dL	99	No	No	No	No	No	No	No	Yes	No	No	No	Typical angina	No
M	03/11/1953	Yes	Yes	Yes	No	No	No	No	No	No	Never	No	Yes	No	No	99	99	Abnormal	No	No	No	No	No	No	No	No	Yes	No	Radial	140 mm[Hg]	45 mL	4.5 min	99	1.1 mg/dL	11.3 g/dL	99	Yes	No	No	No	No	No	No	No	No	No	No	Atypical angina	No
M	01/01/1952	No	No	No	No	No	No	No	No	No	Never	No	No	No	No	99	99	Abnormal	No	No	No	No	No	No	No	No	Yes	No	Radial	135 mm[Hg]	45 mL	5.5 min	99	1.6 mg/dL	15.8 g/dL	99	Yes	No	No	No	No	No	No	No	No	No	No	Typical angina	No
F	06/30/1964	Yes	No	No	No	No	No	No	No	Yes	Never	No	No	No	No	99	99	Abnormal	No	No	No	No	No	No	No	No	Yes	No	Radial	140 mm[Hg]	45 mL	6.2 min	99	1.2 mg/dL	10.8 g/dL	99	Yes	No	No	No	No	No	No	No	No	No	No	Typical angina	No
F	11/18/1971	Yes	Yes	No	No	No	Yes	No	No	No	Never	No	No	No	No	99	99	Abnormal	No	No	No	No	No	No	No	No	Yes	Yes	Radial	135 mm[Hg]	45 mL	5.6 min	99	1.8 mg/dL	13.4 g/dL	99	Yes	No	No	No	No	No	No	No	No	No	No	Typical angina	No
M	06/05/1967	Yes	No	No	No	No	No	No	No	Yes	Never	No	No	No	No	99	99	Abnormal	No	No	No	No	No	No	No	No	Yes	No	Radial	141 mm[Hg]	35 mL	2.5 min	99	1.5 mg/dL	13 g/dL	99	Yes	No	No	No	No	No	No	No	No	No	No	Typical angina	No
F	06/01/1957	Yes	No	No	No	No	No	No	No	No	Never	No	No	No	No	99	99	Abnormal	No	No	No	No	No	No	No	No	Yes	No	Radial	125 mm[Hg]	35 mL	5.5 min	99	1.1 mg/dL	13 g/dL	99	No	Yes	No	No	No	No	No	No	No	No	No	Typical angina	No
M	09/01/1960	No	No	No	No	No	Yes	No	No	Yes	Never	No	No	No	No	99	99	Abnormal	No	No	No	Yes	No	No	No	No	Yes	No	Radial	140 mm[Hg]	45 mL	4.5 min	99	1.3 mg/dL	12 g/dL	99	Yes	No	No	No	No	No	No	No	No	No	No	Atypical angina	No
M	01/31/1966	Yes	No	No	No	No	No	No	No	No	Never	No	Yes	No	No	99	99	Normal	99	99	99	99	99	99	99	99	Yes	No	Radial	145 mm[Hg]	35 mL	4.2 min	99	.8 mg/dL	99	99	Yes	No	No	No	No	No	No	No	No	No	No	Atypical angina	No
F	12/20/1962	No	No	No	No	No	No	No	No	No	Never	No	No	No	No	99	99	Abnormal	No	No	No	No	No	No	No	No	Yes	No	Radial	108 mm[Hg]	30 mL	4.7 min	99	.9 mg/dL	15.2 g/dL	99	Yes	No	No	No	No	No	No	No	No	No	No	Atypical angina	No
M	07/30/1957	Yes	Yes	No	No	No	No	No	No	No	Never	No	Yes	No	No	99	99	Normal	99	99	99	99	99	99	99	99	Yes	No	Femoral	145 mm[Hg]	30 mL	1.5 min	99	1.2 mg/dL	10.5 g/dL	99	No	No	No	Yes	No	No	No	No	No	No	No	Typical angina	No
F	01/04/1946	Yes	No	No	No	No	No	No	No	No	Never	No	No	No	No	99	99	Abnormal	No	No	No	No	No	No	No	No	Yes	No	Radial	125 mm[Hg]	50 mL	10 min	99	.8 mg/dL	14.1 g/dL	99	No	Yes	No	No	No	No	No	No	No	No	No	Atypical angina	No
M	08/05/1971	Yes	No	No	No	No	No	No	No	No	Never	No	No	No	No	99	99	Normal	99	99	99	99	99	99	99	99	Yes	No	Radial	130 mm[Hg]	35 mL	4.5 min	99	.7 mg/dL	11.9 g/dL	99	Yes	No	No	No	No	No	No	No	No	No	No	Typical angina	No
M	09/18/1957	Yes	No	No	No	No	No	No	No	No	Never	No	Yes	No	No	99	99	Abnormal	No	No	No	No	No	No	No	No	Yes	No	Radial	165 mm[Hg]	30 mL	3.4 min	99	1.4 mg/dL	16.2 g/dL	99	Yes	No	No	No	No	No	No	No	No	No	No	Atypical angina	No
M	12/03/1963	No	No	No	No	No	No	No	No	No	Never	No	No	No	No	99	99	Normal	99	99	99	99	99	99	99	99	Yes	No	Radial	122 mm[Hg]	35 mL	4.5 min	99	.9 mg/dL	13.5 g/dL	99	Yes	No	No	No	No	No	No	No	No	No	No	Typical angina	No
M	07/04/1962	Yes	No	No	No	No	No	No	No	No	Never	No	No	No	No	99	99	Abnormal	No	No	No	No	No	No	No	No	Yes	No	Radial	120 mm[Hg]	35 mL	3.3 min	99	1.4 mg/dL	99	99	Yes	No	No	No	No	No	No	No	No	No	No	Typical angina	No
M	07/06/1950	Yes	Yes	No	No	No	No	No	No	No	Never	No	Yes	No	No	99	99	Abnormal	No	No	No	Yes	No	No	No	No	Yes	No	Femoral	130 mm[Hg]	45 mL	5.5 min	99	.9 mg/dL	12 g/dL	99	No	Yes	No	No	No	No	No	No	No	No	No	Atypical angina	No
F	09/23/1972	Yes	No	No	No	No	No	No	No	No	Never	No	Yes	No	No	99	99	Normal	99	99	99	99	99	99	99	99	Yes	No	Radial	135 mm[Hg]	45 mL	5.2 min	99	.8 mg/dL	12.5 g/dL	99	No	Yes	No	No	No	No	No	No	No	No	No	Atypical angina	No
M	04/20/1947	Yes	No	No	No	No	Yes	No	No	No	Never	No	Yes	No	No	99	99	Abnormal	No	No	No	No	No	No	No	No	Yes	No	Femoral	160 mm[Hg]	30 mL	3.4 min	99	1.6 mg/dL	11.7 g/dL	99	No	Yes	No	No	No	No	No	No	No	No	No	Typical angina	No
M	12/22/1948	Yes	Yes	No	No	No	No	No	No	No	Never	No	Yes	No	No	99	99	Abnormal	No	No	No	No	No	No	No	No	Yes	Yes	Radial	145 mm[Hg]	45 mL	6.5 min	99	.7 mg/dL	11.1 g/dL	99	Yes	No	No	No	No	No	No	No	No	No	No	Typical angina	No
M	07/21/1960	Yes	Yes	No	No	No	Yes	No	No	No	Never	No	Yes	No	Yes	Class III	Systolic	Abnormal	No	No	No	No	No	No	No	No	Yes	No	Radial	135 mm[Hg]	35 mL	4.5 min	99	1.8 mg/dL	11.5 g/dL	99	Yes	No	No	No	No	No	No	No	No	No	No	Atypical angina	No
M	12/13/1945	Yes	No	No	No	No	No	No	No	No	Never	No	Yes	No	No	99	99	Abnormal	No	No	No	No	No	No	No	No	Yes	Yes	Radial	122 mm[Hg]	45 mL	4.5 min	99	1.2 mg/dL	16 g/dL	99	No	Yes	No	No	No	No	No	No	No	No	No	Typical angina	No
F	12/06/1971	Yes	No	No	No	No	No	No	No	No	Never	No	Yes	No	No	99	99	Abnormal	No	No	No	No	No	No	No	No	Yes	No	Radial	135 mm[Hg]	35 mL	4.5 min	99	.8 mg/dL	12.2 g/dL	99	No	Yes	No	No	No	No	No	No	No	No	No	Atypical angina	No
F	01/01/1960	Yes	Yes	No	No	No	No	No	No	No	Never	No	Yes	No	No	99	99	Abnormal	No	No	No	No	No	No	No	No	Yes	No	Radial	135 mm[Hg]	35 mL	3.5 min	99	.8 mg/dL	12.4 g/dL	99	Yes	No	No	No	No	No	No	No	No	No	No	Typical angina	No
M	08/25/1961	Yes	No	No	No	No	No	No	No	No	Never	No	Yes	No	No	99	99	Normal	99	99	99	99	99	99	99	99	Yes	No	Radial	140 mm[Hg]	45 mL	5.6 min	99	1.5 mg/dL	12.4 g/dL	99	No	Yes	No	No	No	No	No	No	No	No	No	Atypical angina	No
F	06/09/1974	Yes	Yes	No	No	No	Yes	No	No	No	Never	No	Yes	No	No	99	99	Normal	99	99	99	99	99	99	99	99	Yes	No	Radial	140 mm[Hg]	45 mL	3.5 min	99	1.2 mg/dL	99	99	No	Yes	No	No	No	No	No	No	No	No	No	Atypical angina	No
M	02/18/1967	No	Yes	No	No	No	No	No	No	No	Never	No	No	No	No	99	99	Abnormal	No	No	No	No	No	No	No	No	Yes	No	Radial	135 mm[Hg]	45 mL	4.5 min	99	99	99	99	No	No	Yes	No	No	No	No	No	No	No	No	Atypical angina	No
M	02/16/1955	Yes	No	No	No	No	No	No	No	No	Never	No	No	No	No	99	99	Normal	99	99	99	99	99	99	99	99	Yes	No	Radial	154 mm[Hg]	35 mL	6.8 min	99	.9 mg/dL	13.2 g/dL	99	Yes	No	No	No	No	No	No	No	No	No	No	Non-anginal Chest Pain	No
F	07/14/1971	Yes	No	No	No	No	No	No	No	No	Never	No	No	No	No	99	99	Abnormal	No	No	No	No	No	No	No	No	Yes	Yes	Radial	125 mm[Hg]	45 mL	5.6 min	99	.9 mg/dL	15.4 g/dL	99	No	Yes	No	No	No	No	No	No	No	No	No	Typical angina	No
M	08/15/1948	No	Yes	No	No	No	No	No	No	No	Never	No	No	No	No	99	99	Abnormal	No	No	No	Yes	No	No	No	No	Yes	No	Radial	145 mm[Hg]	45 mL	5.5 min	99	.7 mg/dL	14.3 g/dL	99	No	Yes	No	No	No	No	No	No	No	No	No	Atypical angina	No
M	08/03/1968	Yes	Yes	No	No	No	No	No	No	No	Never	No	No	No	Yes	Class II	Diastolic	Abnormal	No	No	No	No	No	No	No	No	Yes	No	Radial	145 mm[Hg]	35 mL	4.4 min	99	.9 mg/dL	14 g/dL	99	Yes	No	No	No	No	No	No	No	No	No	No	Atypical angina	No
M	03/13/1966	Yes	Yes	No	No	Yes	No	No	No	No	Never	No	No	No	No	99	99	Abnormal	No	No	No	No	No	No	No	No	Yes	No	Radial	140 mm[Hg]	25 mL	4.4 min	99	.8 mg/dL	13.7 g/dL	99	Yes	No	No	No	No	No	No	No	No	No	No	Typical angina	No
F	08/10/1958	Yes	Yes	No	No	No	No	No	No	No	Never	No	No	No	No	99	99	Normal	99	99	99	99	99	99	99	99	Yes	No	Radial	130 mm[Hg]	35 mL	4.4 min	99	1.2 mg/dL	15.6 g/dL	99	Yes	No	No	No	No	No	No	No	No	No	No	Typical angina	No
M	04/30/1967	No	No	Yes	No	No	No	No	No	No	Current - Every Day	No	No	No	No	99	99	Abnormal	No	No	No	No	No	No	No	No	Yes	No	Radial	120 mm[Hg]	45 mL	3.5 min	99	.9 mg/dL	14.6 g/dL	99	No	Yes	No	No	No	No	No	No	No	No	No	Atypical angina	No
M	12/18/1969	Yes	No	No	No	No	Yes	No	No	No	Never	No	Yes	No	No	99	99	Abnormal	No	No	No	Yes	No	No	No	No	Yes	No	Radial	145 mm[Hg]	35 mL	5.5 min	99	1.8 mg/dL	14.2 g/dL	99	No	Yes	No	No	No	No	No	No	No	No	No	Atypical angina	No
M	02/04/1944	Yes	Yes	No	No	No	No	No	No	No	Never	No	Yes	No	No	99	99	Abnormal	No	No	No	Yes	No	No	No	No	Yes	No	Radial	125 mm[Hg]	45 mL	5.5 min	99	.5 mg/dL	13.9 g/dL	99	No	Yes	No	No	No	No	No	No	No	No	No	Non-anginal Chest Pain	No
M	09/17/1950	Yes	Yes	No	No	No	Yes	No	No	No	Never	No	No	No	Yes	Class II	Diastolic	Abnormal	No	No	No	No	No	No	No	No	Yes	No	Radial	117 mm[Hg]	25 mL	2.5 min	99	.9 mg/dL	14.8 g/dL	99	Yes	No	No	No	No	No	No	No	No	No	No	Atypical angina	No
M	03/13/1958	Yes	Yes	No	No	No	No	No	No	No	Never	No	No	No	Yes	Class III	99	Abnormal	No	No	No	No	No	No	No	No	Yes	No	Femoral	135 mm[Hg]	45 mL	6.6 min	99	1.1 mg/dL	13.2 g/dL	99	Yes	No	No	No	No	No	No	No	No	No	No	Typical angina	No
F	10/19/1944	Yes	No	No	No	No	No	No	No	No	Never	No	No	No	No	99	99	Normal	99	99	99	99	99	99	99	99	Yes	Yes	Radial	140 mm[Hg]	35 mL	4.5 min	99	1 mg/dL	13.7 g/dL	99	Yes	No	No	No	No	No	No	No	No	No	No	Atypical angina	No
M	06/06/1951	Yes	No	No	No	No	No	No	No	No	Never	No	No	No	No	99	99	Normal	99	99	99	99	99	99	99	99	Yes	No	Radial	140 mm[Hg]	35 mL	2.5 min	99	.7 mg/dL	13.1 g/dL	99	Yes	No	No	No	No	No	No	No	No	No	No	Atypical angina	No
M	01/01/1958	No	No	No	No	No	No	No	No	No	Never	No	No	No	No	99	99	Abnormal	No	No	No	No	No	No	No	No	Yes	No	Radial	140 mm[Hg]	35 mL	4.5 min	99	.8 mg/dL	11.7 g/dL	99	Yes	No	No	No	No	No	No	No	No	No	No	Atypical angina	No
F	01/20/1945	No	No	No	No	No	No	No	No	No	Never	No	No	No	No	99	99	Abnormal	No	No	No	No	No	No	No	No	Yes	No	Radial	120 mm[Hg]	35 mL	2.5 min	99	99	99	99	Yes	No	No	No	No	No	No	No	No	No	No	Typical angina	No
F	09/18/1950	Yes	Yes	No	No	No	No	No	No	No	Never	No	No	No	No	99	99	Abnormal	No	No	No	No	No	No	No	No	Yes	No	Radial	130 mm[Hg]	35 mL	5.5 min	99	.9 mg/dL	99	99	Yes	No	No	No	No	No	No	No	No	No	No	Atypical angina	No
M	11/20/1964	Yes	No	No	No	No	No	No	No	No	Never	No	No	No	Yes	Class II	99	Abnormal	No	No	No	No	No	No	No	No	Yes	No	Radial	140 mm[Hg]	35 mL	4.5 min	99	.7 mg/dL	11.4 g/dL	99	Yes	No	No	No	No	No	No	No	No	No	No	Typical angina	No
F	02/19/1961	Yes	No	Yes	No	No	No	No	No	No	Never	No	Yes	No	No	99	99	Normal	99	99	99	99	99	99	99	99	Yes	Yes	Radial	130 mm[Hg]	45 mL	4.5 min	99	1.3 mg/dL	14.2 g/dL	99	No	No	Yes	No	No	No	No	No	No	No	No	Atypical angina	No
F	08/15/1963	Yes	Yes	No	No	No	No	No	No	No	Never	No	Yes	No	No	99	99	Abnormal	No	No	No	No	No	No	No	No	Yes	No	Radial	130 mm[Hg]	35 mL	4.5 min	99	1.2 mg/dL	13.5 g/dL	99	Yes	No	No	No	No	No	No	No	No	No	No	Typical angina	No
M	02/01/1967	Yes	Yes	No	No	No	No	No	No	No	Never	No	No	No	No	99	99	Abnormal	No	No	No	No	No	No	No	No	Yes	No	Radial	145 mm[Hg]	25 mL	4.5 min	99	.9 mg/dL	13.3 g/dL	99	Yes	No	No	No	No	No	No	No	No	No	No	Atypical angina	No
M	06/05/1946	No	No	No	No	No	No	No	No	No	Never	No	No	No	No	99	99	Normal	99	99	99	99	99	99	99	99	Yes	No	Radial	120 mm[Hg]	45 mL	2.5 min	99	.9 mg/dL	12.4 g/dL	.7 mg/dL	No	No	No	No	No	No	No	No	No	No	No	Atypical angina	No
F	11/25/1954	Yes	No	No	No	No	No	No	No	No	Never	No	Yes	No	No	99	99	Abnormal	No	No	No	No	No	No	No	No	Yes	No	Radial	110 mm[Hg]	40 mL	3.5 min	99	.9 mg/dL	11.8 g/dL	99	Yes	No	No	No	No	No	No	No	No	No	No	Typical angina	No
M	09/18/1952	Yes	No	No	No	No	No	No	No	No	Never	No	No	No	No	99	99	Abnormal	No	No	No	No	No	No	No	No	Yes	No	Femoral	112 mm[Hg]	30 mL	2.2 min	99	.9 mg/dL	14.3 g/dL	1 mg/dL	Yes	No	No	No	No	No	No	No	No	No	No	Atypical angina	No
M	01/12/1947	Yes	Yes	No	No	No	No	No	No	No	Never	No	Yes	No	No	99	99	Abnormal	No	No	No	Yes	No	No	No	No	Yes	No	Radial	120 mm[Hg]	45 mL	9 min	99	2.1 mg/dL	11.6 g/dL	99	Yes	No	No	No	No	No	No	No	No	No	No	Atypical angina	No
M	07/09/1975	No	No	No	No	Yes	No	No	Yes	No	Never	No	No	No	No	99	99	Normal	99	99	99	99	99	99	99	99	Yes	Yes	Radial	130 mm[Hg]	35 mL	4.5 min	99	1 mg/dL	13.6 g/dL	99	Yes	No	No	No	No	No	No	No	No	No	No	Typical angina	No
M	09/30/1959	Yes	No	No	No	No	No	No	No	No	Never	No	No	No	No	99	99	Abnormal	No	No	No	No	No	No	No	No	Yes	Yes	Radial	125 mm[Hg]	45 mL	10 min	99	.7 mg/dL	12 g/dL	99	Yes	No	No	No	No	No	No	No	No	No	No	Atypical angina	No
F	10/06/1930	Yes	No	No	No	No	No	No	No	No	Never	No	No	No	No	99	99	Normal	99	99	99	99	99	99	99	99	Yes	No	Radial	125 mm[Hg]	45 mL	5 min	99	.8 mg/dL	12.5 g/dL	99	Yes	No	No	No	No	No	No	No	No	No	No	Atypical angina	No
M	12/02/1957	Yes	No	No	No	No	No	No	No	No	Never	No	Yes	No	No	99	99	Abnormal	No	No	No	No	No	No	No	No	Yes	No	Radial	130 mm[Hg]	35 mL	4 min	99	1.1 mg/dL	14.1 g/dL	.4 mg/dL	No	No	No	Yes	No	No	No	No	No	No	No	Typical angina	No
M	12/15/1974	No	No	No	No	No	No	No	No	No	Never	No	No	No	No	99	99	Abnormal	No	No	No	No	No	No	No	No	Yes	No	Radial	130 mm[Hg]	35 mL	3 min	99	1.1 mg/dL	12.9 g/dL	1 mg/dL	No	No	Yes	No	No	No	No	No	No	No	No	Typical angina	No
M	06/30/1957	No	No	Yes	No	No	No	No	No	No	Former	No	Yes	No	Yes	Class II	Systolic	Abnormal	No	No	No	Yes	No	No	No	No	Yes	No	Femoral	110 mm[Hg]	35 mL	4 min	99	.8 mg/dL	13.2 g/dL	.9 mg/dL	No	No	No	Yes	No	No	No	No	No	No	No	Typical angina	No
F	11/24/1969	Yes	No	No	No	No	No	No	No	Yes	Never	No	Yes	No	No	99	99	Normal	99	99	99	99	99	99	99	99	Yes	No	Radial	140 mm[Hg]	35 mL	4 min	99	.9 mg/dL	12.9 g/dL	1 mg/dL	No	No	No	Yes	No	No	No	No	No	No	No	Typical angina	No
M	09/27/1951	No	No	No	No	No	No	No	No	No	Never	No	No	No	No	99	99	Normal	99	99	99	99	99	99	99	99	Yes	No	Femoral	130 mm[Hg]	35 mL	2.5 min	99	.8 mg/dL	14.5 g/dL	.9 mg/dL	Yes	No	No	No	No	No	No	No	No	No	No	Typical angina	No
F	1941-06-19	No	No	Yes	Yes	No	No	No	No	No	Never	No	No	No	No	99	99	Abnormal	No	No	No	Yes	No	No	No	No	Yes	Yes	Radial	140 mm[Hg]	35 mL	2.5 min	99	.8 mg/dL	14.9 g/dL	.9 mg/dL	No	Yes	No	No	No	No	No	No	No	No	No	Typical angina	No
F	10/10/1950	No	No	Yes	No	No	No	No	No	No	Never	No	Yes	No	No	99	99	Normal	99	99	99	99	99	99	99	99	Yes	Yes	Radial	135 mm[Hg]	35 mL	2.5 min	99	.8 mg/dL	14.3 g/dL	.8 mg/dL	Yes	No	No	No	No	No	No	No	No	No	No	Typical angina	No
M	03/02/1970	Yes	No	No	Yes	No	No	No	No	No	Never	No	No	No	Yes	Class II	Diastolic	Abnormal	Yes	No	No	No	No	No	No	No	Yes	Yes	Radial	130 mm[Hg]	35 mL	3.5 min	99	1 mg/dL	13 g/dL	1.1 mg/dL	Yes	No	No	No	No	No	No	No	No	No	No	Typical angina	No
M	08/27/1949	No	No	No	No	No	No	No	No	No	99	No	Yes	No	No	99	99	Normal	99	99	99	99	99	99	99	99	Yes	Yes	Radial	130 mm[Hg]	35 mL	3.5 min	99	.9 mg/dL	12 g/dL	99	No	No	Yes	No	No	No	No	No	No	No	No	Typical angina	No
M	08/15/1951	No	No	No	No	No	No	No	No	No	Never	No	No	No	No	99	99	Abnormal	No	No	No	No	No	No	No	No	Yes	No	Femoral	120 mm[Hg]	35 mL	2.5 min	99	.8 mg/dL	10.4 g/dL	.8 mg/dL	Yes	No	No	No	No	No	No	No	No	No	No	Typical angina	No
M	08/28/1961	Yes	Yes	No	No	No	No	No	No	No	Never	No	Yes	No	Yes	Class II	Systolic	Abnormal	No	No	No	No	No	No	No	No	Yes	No	Femoral	130 mm[Hg]	35 mL	2.5 min	99	4.2 mg/dL	9 g/dL	6.7 mg/dL	No	No	Yes	No	No	No	No	No	No	No	No	Typical angina	No
F	08/17/1961	Yes	Yes	No	No	No	No	No	No	No	Never	No	No	No	No	99	99	Abnormal	No	No	No	No	No	No	No	No	Yes	No	Radial	135 mm[Hg]	35 mL	3 min	99	.8 mg/dL	14.7 g/dL	99	No	No	Yes	No	No	No	No	No	No	No	No	Typical angina	No
M	03/01/1958	Yes	Yes	No	No	No	Yes	No	No	Yes	Never	No	Yes	No	No	99	99	Abnormal	No	No	No	No	No	No	No	No	Yes	No	Femoral	120 mm[Hg]	35 mL	3 min	99	1.2 mg/dL	9.2 g/dL	99	No	No	No	Yes	No	No	No	No	No	No	No	Typical angina	No
M	06/16/1964	Yes	Yes	Yes	Yes	No	No	No	No	No	Never	No	Yes	No	No	99	99	Abnormal	No	No	No	No	No	No	No	No	Yes	No	Femoral	130 mm[Hg]	35 mL	3 min	99	8.2 mg/dL	99	1.3 mg/dL	No	No	No	Yes	No	No	No	No	No	No	No	Typical angina	No
F	11/09/1969	Yes	No	No	No	No	No	No	No	No	Never	No	No	No	No	99	99	Abnormal	No	No	No	No	No	No	No	No	Yes	No	Radial	130 mm[Hg]	35 mL	2.5 min	99	.8 mg/dL	12.3 g/dL	99	No	No	Yes	No	No	No	No	No	No	No	No	Typical angina	No
M	04/15/1973	Yes	No	No	No	No	No	No	No	No	Never	No	No	No	Yes	Class II	Systolic	Abnormal	Yes	No	No	No	No	No	No	No	Yes	Yes	Radial	130 mm[Hg]	35 mL	4 min	99	.8 mg/dL	14.7 g/dL	.7 mg/dL	Yes	No	No	No	No	No	No	No	No	No	No	Typical angina	No
F	12/06/1950	No	No	Yes	No	No	Yes	No	No	No	Never	No	Yes	No	No	99	99	Normal	99	99	99	99	99	99	99	99	Yes	Yes	Femoral	125 mm[Hg]	35 mL	3.5 min	99	1.7 mg/dL	15.2 g/dL	1.4 mg/dL	Yes	No	No	No	No	No	No	No	No	No	No	Typical angina	No
M	12/17/1964	No	No	No	No	No	No	No	No	No	Never	No	No	No	No	99	99	Normal	99	99	99	99	99	99	99	99	Yes	Yes	Radial	130 mm[Hg]	35 mL	3 min	99	.8 mg/dL	8.9 g/dL	.8 mg/dL	Yes	No	No	No	No	No	No	No	No	No	No	Typical angina	No
M	03/27/1943	Yes	No	No	No	No	No	No	No	No	Never	No	Yes	No	No	99	99	Normal	99	99	99	99	99	99	99	99	Yes	Yes	Radial	130 mm[Hg]	35 mL	2.5 min	99	.8 mg/dL	15.6 g/dL	.8 mg/dL	No	No	Yes	No	No	No	No	No	No	No	No	Typical angina	No
F	12/24/1958	Yes	No	No	No	No	No	No	No	No	Never	No	Yes	No	No	99	99	Abnormal	No	No	No	No	No	No	No	No	Yes	No	Radial	130 mm[Hg]	35 mL	2.5 min	99	1.2 mg/dL	13.7 g/dL	99	No	No	Yes	No	No	No	No	No	No	No	No	Typical angina	No
M	08/27/1949	Yes	Yes	No	No	No	No	No	No	No	Never	No	Yes	No	Yes	Class II	Diastolic	Abnormal	No	No	No	No	No	No	No	No	Yes	No	Femoral	135 mm[Hg]	35 mL	4 min	99	2.5 mg/dL	10.1 g/dL	2.7 mg/dL	Yes	No	No	No	No	No	No	No	No	No	No	Typical angina	No
M	05/21/1969	Yes	No	No	No	No	No	No	No	Yes	Former	No	No	No	No	99	99	Abnormal	No	No	No	No	No	No	No	No	Yes	No	Radial	135 mm[Hg]	35 mL	3.5 min	99	1 mg/dL	14.2 g/dL	99	No	No	Yes	No	No	No	No	No	No	No	No	Typical angina	No
M	09/09/1946	Yes	Yes	No	No	No	No	No	No	No	Never	No	No	No	No	99	99	Abnormal	Yes	No	No	No	No	No	No	No	Yes	No	Radial	120 mm[Hg]	35 mL	4 min	99	1 mg/dL	13.5 g/dL	99	No	No	No	Yes	No	No	No	No	No	No	No	Typical angina	No
M	01/01/1963	No	No	No	No	No	No	No	No	No	Never	No	No	No	No	99	99	Normal	99	99	99	99	99	99	99	99	Yes	No	Radial	150 mm[Hg]	35 mL	2.5 min	99	.9 mg/dL	13.9 g/dL	99	Yes	No	No	No	No	No	No	No	No	No	No	Typical angina	No
M	12/12/1948	Yes	No	Yes	No	No	Yes	No	No	No	Never	No	Yes	No	No	99	99	Abnormal	No	No	No	No	No	No	No	No	Yes	No	Radial	130 mm[Hg]	35 mL	3 min	99	.8 mg/dL	12.9 g/dL	99	No	No	Yes	No	No	No	No	No	No	No	No	Typical angina	No
F	10/04/1968	Yes	No	Yes	Yes	No	No	No	No	No	Smoker - Current status unknown	No	Yes	No	No	99	99	Normal	99	99	99	99	99	99	99	99	Yes	No	Radial	135 mm[Hg]	35 mL	2.5 min	99	1.2 mg/dL	12.9 g/dL	99	No	No	Yes	No	No	No	No	No	No	No	No	Typical angina	No
M	03/01/1956	Yes	Yes	Yes	Yes	No	Yes	No	No	No	Never	No	Yes	No	No	99	99	Abnormal	No	No	No	No	No	No	No	No	Yes	No	Radial	130 mm[Hg]	35 mL	4 min	99	.7 mg/dL	11.4 g/dL	99	No	No	No	Yes	No	No	No	No	No	No	No	Typical angina	No
M	04/12/1948	Yes	Yes	No	No	No	No	No	No	No	Never	No	No	No	No	99	99	99	99	99	99	99	99	99	99	99	Yes	No	Radial	135 mm[Hg]	35 mL	2.5 min	99	99	99	99	Yes	No	No	No	No	No	No	No	No	No	No	Atypical angina	No
M	08/08/1949	No	No	No	No	No	No	No	No	No	Never	No	No	No	No	99	99	99	99	99	99	99	99	99	99	99	Yes	No	Radial	130 mm[Hg]	35 mL	2.5 min	99	.9 mg/dL	13.2 g/dL	99	No	No	Yes	No	No	No	No	No	No	No	No	Atypical angina	No
F	06/26/1961	No	No	No	No	No	No	No	No	No	Never	No	Yes	No	No	99	99	Abnormal	No	No	No	No	No	No	No	No	Yes	No	Femoral	135 mm[Hg]	35 mL	3 min	99	3.6 mg/dL	10.4 g/dL	2.5 mg/dL	Yes	No	No	No	No	No	No	No	No	No	No	Typical angina	No
M	09/18/1953	No	No	No	No	No	No	No	No	No	Never	No	Yes	No	No	99	99	Abnormal	No	No	No	Yes	No	No	No	No	Yes	Yes	Radial	130 mm[Hg]	35 mL	4 min	99	1.1 mg/dL	9.4 g/dL	.8 mg/dL	No	No	No	Yes	No	No	No	No	No	No	No	Typical angina	No
M	10/29/1966	Yes	Yes	No	No	No	No	No	No	No	Never	No	No	No	No	99	99	Abnormal	No	No	No	No	No	No	No	No	Yes	No	Femoral	125 mm[Hg]	35 mL	4 min	99	1.1 mg/dL	13.6 g/dL	1.3 mg/dL	Yes	No	No	No	No	No	No	No	No	No	No	Typical angina	No
F	10/08/1967	No	No	No	No	No	No	No	No	No	Former	No	No	No	No	99	99	Abnormal	No	No	No	Yes	No	No	No	No	Yes	No	Radial	145 mm[Hg]	35 mL	4 min	99	1 mg/dL	13.2 g/dL	99	No	No	Yes	No	No	No	No	No	No	No	No	Typical angina	No
F	07/13/1973	Yes	No	Yes	No	No	No	No	No	No	Former	No	No	No	Yes	Class II	99	Abnormal	No	No	No	No	No	No	No	No	Yes	No	Brachial	130 mm[Hg]	35 mL	4 min	99	1.3 mg/dL	12.9 g/dL	1 mg/dL	Yes	No	No	No	No	No	No	No	No	No	No	Typical angina	No
M	07/03/1950	Yes	No	No	No	No	No	No	No	No	Never	No	No	No	No	99	99	Abnormal	No	No	No	No	No	No	No	No	Yes	No	Radial	130 mm[Hg]	45 mL	8 min	99	2.7 mg/dL	12.8 g/dL	99	Yes	No	No	No	No	No	No	No	No	No	No	Typical angina	No
M	12/25/1951	Yes	Yes	No	No	No	No	No	No	No	Never	No	Yes	No	No	99	99	Normal	99	99	99	99	99	99	99	99	Yes	Yes	Radial	135 mm[Hg]	30 mL	4.4 min	99	1.5 mg/dL	9 g/dL	99	No	No	No	No	No	Yes	No	No	No	No	No	Typical angina	No
F	09/12/1978	No	No	Yes	No	No	Yes	No	No	No	Never	No	No	No	No	99	99	Abnormal	No	No	No	No	No	No	No	No	Yes	No	Radial	120 mm[Hg]	35 mL	2.5 min	99	.6 mg/dL	13.3 g/dL	99	Yes	No	No	No	No	No	No	No	No	No	No	Atypical angina	No
M	09/01/1952	Yes	No	No	No	No	No	No	No	No	Never	No	No	No	No	99	99	Normal	99	99	99	99	99	99	99	99	Yes	No	Radial	130 mm[Hg]	20 mL	2.4 min	99	.9 mg/dL	15.5 g/dL	99	No	Yes	No	No	No	No	No	No	No	No	No	Atypical angina	No
F	09/03/1969	Yes	No	No	Yes	No	No	No	No	No	Never	No	Yes	No	No	99	99	Abnormal	No	No	No	No	No	No	No	No	Yes	No	Radial	145 mm[Hg]	25 mL	3.5 min	99	1.2 mg/dL	99	99	Yes	No	No	No	No	No	No	No	No	No	No	Typical angina	No
M	12/24/1956	Yes	No	No	No	No	No	No	No	No	Never	No	No	No	No	99	99	Abnormal	No	No	No	No	No	No	No	No	Yes	No	Radial	130 mm[Hg]	35 mL	2.3 min	99	1.1 mg/dL	14.9 g/dL	99	No	No	Yes	No	No	No	No	No	No	No	No	Typical angina	No
M	10/22/1974	Yes	Yes	Yes	No	No	Yes	No	No	No	Never	No	Yes	No	No	99	99	Abnormal	No	No	No	No	No	No	No	No	Yes	No	Radial	145 mm[Hg]	35 mL	4.5 min	99	1.3 mg/dL	10 g/dL	1.3 mg/dL	No	Yes	No	No	No	No	No	No	No	No	No	Typical angina	No
M	01/01/1950	No	No	No	No	No	Yes	No	No	No	Never	No	No	No	No	99	99	Abnormal	No	No	No	No	No	No	No	No	Yes	No	Radial	140 mm[Hg]	45 mL	4.5 min	99	1 mg/dL	12 g/dL	99	Yes	No	No	No	No	No	No	No	No	No	No	Atypical angina	No
M	12/10/1965	Yes	No	No	No	No	No	No	No	No	Never	No	No	No	No	99	99	Abnormal	No	No	No	No	No	No	No	No	Yes	No	Radial	120 mm[Hg]	50 mL	5.2 min	99	.9 mg/dL	13 g/dL	99	Yes	No	No	No	No	No	No	No	No	No	No	Typical angina	No
F	03/28/1945	No	No	No	No	No	No	No	No	No	Never	No	No	No	Yes	Class III	Systolic	Normal	99	99	99	99	99	99	99	99	Yes	No	Radial	140 mm[Hg]	35 mL	2.5 min	99	.8 mg/dL	13 g/dL	99	Yes	No	No	No	No	No	No	No	No	No	No	Typical angina	No
M	04/14/1956	Yes	No	No	No	No	No	No	No	No	Never	No	Yes	No	No	99	99	Normal	99	99	99	99	99	99	99	99	Yes	No	Radial	130 mm[Hg]	50 mL	4.5 min	99	1.1 mg/dL	13.5 g/dL	99	Yes	No	No	No	No	No	No	No	No	No	No	Atypical angina	No
F	01/15/1954	No	No	No	No	No	No	No	No	No	Never	No	No	No	No	99	99	Normal	99	99	99	99	99	99	99	99	Yes	No	Radial	160 mm[Hg]	45 mL	4.5 min	99	.5 mg/dL	13.8 g/dL	99	Yes	No	No	No	No	No	No	No	No	No	No	Atypical angina	No
M	11/24/1934	No	No	No	No	No	No	No	No	No	Never	No	No	No	No	99	99	Normal	99	99	99	99	99	99	99	99	Yes	No	Radial	145 mm[Hg]	50 mL	2.5 min	99	.7 mg/dL	12.7 g/dL	99	Yes	No	No	No	No	No	No	No	No	No	No	Atypical angina	No
F	10/26/1970	Yes	No	No	No	No	No	Yes	No	No	Never	No	No	No	No	99	99	Abnormal	No	No	No	No	No	No	No	No	Yes	No	Radial	130 mm[Hg]	45 mL	2.4 min	99	1 mg/dL	13.1 g/dL	99	No	No	No	No	No	No	No	No	No	Yes	No	Atypical angina	No
M	11/27/1939	Yes	No	No	No	No	No	No	No	No	Never	No	Yes	No	No	99	99	Normal	99	99	99	99	99	99	99	99	Yes	No	Femoral	130 mm[Hg]	35 mL	3 min	99	.7 mg/dL	11.4 g/dL	.6 mg/dL	Yes	No	No	No	No	No	No	No	No	No	No	Typical angina	No
M	03/03/1978	No	No	No	No	No	No	No	No	No	Never	No	No	No	No	99	99	Normal	99	99	99	99	99	99	99	99	Yes	No	Radial	130 mm[Hg]	35 mL	3 min	99	1.1 mg/dL	14 g/dL	.9 mg/dL	Yes	No	No	No	No	No	No	No	No	No	No	Typical angina	No
M	04/15/1974	Yes	No	No	Yes	No	No	No	No	No	Never	No	Yes	No	No	99	99	Abnormal	No	No	No	No	No	No	No	No	Yes	No	Radial	130 mm[Hg]	35 mL	3 min	99	.9 mg/dL	12.9 g/dL	99	No	No	Yes	No	No	No	No	No	No	No	No	Typical angina	No
M	01/04/1944	Yes	No	No	No	Yes	Yes	No	Yes	No	Never	No	Yes	No	No	99	99	Abnormal	No	No	No	Yes	No	No	No	No	Yes	Yes	Femoral	145 mm[Hg]	40 mL	4.5 min	99	1.4 mg/dL	13.2 g/dL	99	Yes	No	No	No	No	No	No	No	No	No	No	Typical angina	No
M	09/08/1947	Yes	Yes	No	No	No	No	No	No	No	99	No	No	No	No	99	99	Normal	99	99	99	99	99	99	99	99	Yes	No	Radial	145 mm[Hg]	45 mL	4.5 min	99	1.2 mg/dL	99	99	Yes	No	No	No	No	No	No	No	No	No	No	Typical angina	No
M	12/23/1984	No	No	No	No	No	No	No	No	No	Never	No	No	No	No	99	99	Abnormal	No	No	No	No	No	No	No	No	Yes	No	Radial	145 mm[Hg]	35 mL	4.5 min	99	1 mg/dL	99	99	Yes	No	No	No	No	No	No	No	No	No	No	Typical angina	No
F	08/14/1940	Yes	No	No	No	No	No	No	No	No	Unknown if ever smoked	No	Yes	No	No	99	99	99	99	99	99	99	99	99	99	99	Yes	No	Radial	120 mm[Hg]	35 mL	2.5 min	99	2 mg/dL	11.1 g/dL	99	No	Yes	No	No	No	No	No	No	No	No	No	Atypical angina	No
F	01/01/1964	Yes	Yes	No	No	No	No	No	No	No	Never	No	Yes	No	No	99	99	Abnormal	No	No	No	No	No	No	No	No	Yes	No	Radial	130 mm[Hg]	45 mL	4.5 min	99	1 mg/dL	99	99	Yes	No	No	No	No	No	No	No	No	No	No	Atypical angina	No
M	10/16/1964	Yes	Yes	No	No	No	Yes	No	No	No	Never	No	Yes	No	No	99	99	Abnormal	No	No	No	No	No	No	No	No	Yes	No	Radial	120 mm[Hg]	35 mL	4.4 min	99	1 mg/dL	9.5 g/dL	99	Yes	No	No	No	No	No	No	No	No	No	No	Typical angina	No
M	06/23/1964	Yes	No	No	No	No	No	No	No	No	Never	No	Yes	No	No	99	99	Normal	99	99	99	99	99	99	99	99	Yes	No	Radial	140 mm[Hg]	35 mL	2.5 min	99	.7 mg/dL	12.3 g/dL	99	No	Yes	No	No	No	No	No	No	No	No	No	Atypical angina	No
F	08/26/1938	Yes	Yes	No	No	No	No	No	No	No	Never	No	No	No	No	99	99	Abnormal	No	No	No	No	No	No	No	No	Yes	No	Radial	120 mm[Hg]	45 mL	10.5 min	99	1 mg/dL	12.3 g/dL	99	Yes	No	No	No	No	No	No	No	No	No	No	Typical angina	No
M	12/20/1941	Yes	No	No	No	No	No	No	No	No	Never	No	Yes	No	No	99	99	Abnormal	No	No	No	Yes	No	No	No	No	Yes	No	Radial	140 mm[Hg]	35 mL	2.8 min	99	.7 mg/dL	12.2 g/dL	99	No	No	No	No	No	No	No	No	No	No	No	Asymptomatic	No
F	01/01/1990	Yes	No	No	No	No	No	No	No	No	Never	No	Yes	No	No	99	99	Normal	99	99	99	99	99	99	99	99	Yes	No	Radial	140 mm[Hg]	35 mL	4.5 min	99	.7 mg/dL	99	99	Yes	No	No	No	No	No	No	No	No	No	No	Non-anginal Chest Pain	No
M	12/04/1945	No	Yes	No	No	Yes	No	No	No	No	Never	No	No	No	Yes	Class III	Diastolic	Abnormal	No	No	No	No	No	No	No	No	Yes	No	Radial	145 mm[Hg]	45 mL	4.5 min	99	1 mg/dL	12.5 g/dL	99	Yes	No	No	No	No	No	No	No	No	No	No	Typical angina	No
F	06/19/1941	Yes	No	No	No	No	No	No	No	No	Never	No	No	No	No	99	99	Normal	99	99	99	99	99	99	99	99	Yes	No	Radial	110 mm[Hg]	25 mL	2.5 min	99	.6 mg/dL	8.3 g/dL	99	No	Yes	No	No	No	No	No	No	No	No	No	Atypical angina	No
M	10/24/1947	Yes	No	No	No	No	No	No	No	No	Never	No	No	No	No	99	99	Abnormal	No	No	No	No	No	No	No	No	Yes	Yes	Radial	110 mm[Hg]	35 mL	3.5 min	99	1.3 mg/dL	15.6 g/dL	1.3 mg/dL	Yes	No	No	No	No	No	No	No	No	No	No	Typical angina	No
F	07/04/1950	Yes	Yes	No	No	No	No	No	No	No	Never	No	No	No	No	99	99	Abnormal	No	No	No	No	No	No	No	No	Yes	Yes	Radial	120 mm[Hg]	50 mL	5.5 min	99	1 mg/dL	10.9 g/dL	99	Yes	No	No	No	No	No	No	No	No	No	No	Typical angina	No
M	07/14/1952	Yes	Yes	No	No	No	No	No	No	No	Never	No	No	No	No	99	99	Abnormal	Yes	No	No	No	No	No	No	No	Yes	Yes	Radial	130 mm[Hg]	35 mL	2.5 min	99	.8 mg/dL	99	99	Yes	No	No	No	No	No	No	No	No	No	No	Typical angina	No
M	03/27/1944	Yes	No	No	No	No	No	No	No	No	Never	No	Yes	No	No	99	99	Abnormal	No	No	No	No	No	No	No	No	Yes	Yes	Radial	120 mm[Hg]	45 mL	4.5 min	99	1.2 mg/dL	11 g/dL	99	Yes	No	No	No	No	No	No	No	No	No	No	Typical angina	No
M	01/04/1978	No	No	No	No	No	No	No	No	No	Current - Every Day	No	No	No	No	99	99	Abnormal	Yes	No	No	No	No	No	No	No	Yes	Yes	Radial	125 mm[Hg]	45 mL	5.6 min	99	1.5 mg/dL	13 g/dL	99	Yes	No	No	No	No	No	No	No	No	No	No	Typical angina	No
M	09/04/1959	Yes	No	No	No	No	No	No	No	No	Never	Yes	Yes	No	No	99	99	Abnormal	No	No	No	No	No	No	No	No	Yes	No	Femoral	140 mm[Hg]	50 mL	2.8 min	99	2.1 mg/dL	12.4 g/dL	99	Yes	No	No	No	No	No	No	No	No	No	No	Atypical angina	No
F	01/01/1933	No	No	No	No	No	No	No	No	No	Former	No	Yes	No	No	99	99	Abnormal	No	No	No	Yes	No	No	No	No	Yes	Yes	Radial	135 mm[Hg]	35 mL	4 min	99	.9 mg/dL	13.1 g/dL	99	Yes	No	No	No	No	No	No	No	No	No	No	Typical angina	No
F	12/31/1967	Yes	No	No	No	No	No	No	No	No	Never	No	Yes	No	No	99	99	Abnormal	No	No	No	No	No	No	No	No	No	Yes	Radial	130 mm[Hg]	45 mL	4.5 min	99	99	99	99	Yes	No	No	No	No	No	No	No	No	No	No	Typical angina	No
M	04/17/1967	No	No	No	Yes	No	No	No	No	No	Never	No	No	No	No	99	99	Abnormal	No	No	No	No	No	No	No	No	Yes	Yes	Radial	135 mm[Hg]	35 mL	4.4 min	99	1 mg/dL	99	99	No	No	No	No	No	No	Yes	No	No	No	No	Typical angina	No
M	10/24/1944	Yes	No	Yes	No	No	Yes	No	No	No	Former	No	Yes	No	No	99	99	Abnormal	No	No	No	No	No	No	No	No	Yes	Yes	Radial	130 mm[Hg]	35 mL	4.4 min	99	1.1 mg/dL	12.6 g/dL	99	Yes	No	No	No	No	No	No	No	No	No	No	Atypical angina	No
M	08/07/1975	No	No	No	No	No	No	No	No	No	Never	No	Yes	No	No	99	99	Abnormal	No	No	No	Yes	No	No	No	No	Yes	No	Radial	145 mm[Hg]	45 mL	5.2 min	99	.9 mg/dL	15.2 g/dL	99	Yes	No	No	No	No	No	No	No	No	No	No	Typical angina	No
M	01/01/1952	Yes	Yes	No	No	No	No	No	No	No	Never	No	No	No	No	99	99	Abnormal	No	No	No	Yes	No	No	No	No	Yes	Yes	Femoral	135 mm[Hg]	35 mL	3.5 min	99	1.2 mg/dL	15.2 g/dL	1 mg/dL	Yes	No	No	No	No	No	No	No	No	No	No	Typical angina	No
F	09/30/1963	Yes	No	No	No	No	No	No	No	No	Current - Some Days	No	No	No	No	99	99	Abnormal	No	No	No	No	No	No	No	No	Yes	No	Radial	120 mm[Hg]	45 mL	5.6 min	99	1.3 mg/dL	14.1 g/dL	99	Yes	No	No	No	No	No	No	No	No	No	No	Typical angina	No
M	03/17/1989	No	No	No	No	No	No	No	No	No	Never	No	Yes	No	No	99	99	Abnormal	No	No	No	Yes	No	No	No	No	Yes	No	Radial	126 mm[Hg]	45 mL	5.5 min	.06 ng/mL	1.2 mg/dL	12.5 g/dL	1.2 mg/dL	No	Yes	No	No	No	No	No	No	No	No	No	Atypical angina	No
F	01/16/1974	Yes	No	No	No	No	Yes	No	No	No	Never	No	Yes	No	No	99	99	Abnormal	No	No	No	No	No	No	No	No	Yes	No	Radial	135 mm[Hg]	45 mL	5.6 min	99	1.4 mg/dL	9.9 g/dL	99	Yes	No	No	No	No	No	No	No	No	No	No	Atypical angina	No
F	10/28/1957	Yes	Yes	No	No	No	No	No	No	No	Never	No	Yes	No	No	99	99	Abnormal	No	No	No	No	No	No	No	No	Yes	Yes	Radial	138 mm[Hg]	35 mL	4.5 min	99	1.6 mg/dL	14.4 g/dL	99	Yes	No	No	No	No	No	No	No	No	No	No	Atypical angina	No
M	03/15/1972	Yes	No	No	No	No	No	No	No	No	Never	No	No	No	No	99	99	Abnormal	No	No	No	No	No	No	No	No	Yes	No	Radial	120 mm[Hg]	45 mL	4.5 min	99	.7 mg/dL	12.2 g/dL	99	Yes	No	No	No	No	No	No	No	No	No	No	Typical angina	No
F	12/31/1936	Yes	No	No	No	No	No	No	No	No	Never	No	Yes	No	No	99	99	Abnormal	No	No	No	No	No	No	No	No	Yes	No	Radial	147 mm[Hg]	45 mL	4 min	99	1 mg/dL	14.3 g/dL	99	Yes	No	No	No	No	No	No	No	No	No	No	Typical angina	No
F	12/20/1970	Yes	No	No	No	No	No	No	No	Yes	Never	No	Yes	No	No	99	99	Abnormal	No	No	No	No	No	No	No	No	Yes	No	Radial	130 mm[Hg]	50 mL	7.6 min	99	1.5 mg/dL	14.7 g/dL	99	Yes	No	No	No	No	No	No	No	No	No	No	Atypical angina	No
M	10/07/1947	No	No	No	No	No	Yes	No	No	No	Current - Every Day	No	No	No	No	99	99	Abnormal	No	No	No	No	No	No	No	No	Yes	No	Radial	120 mm[Hg]	45 mL	5.5 min	99	.8 mg/dL	16.5 g/dL	99	Yes	No	No	No	No	No	No	No	No	No	No	Typical angina	No
M	02/01/1958	Yes	No	No	No	No	No	No	No	No	Never	No	No	No	No	99	99	Abnormal	No	No	No	No	No	No	No	No	Yes	Yes	Radial	147 mm[Hg]	10 mL	6.5 min	99	1 mg/dL	13 g/dL	99	No	No	No	Yes	No	No	No	No	No	No	No	Typical angina	No
M	10/29/1954	No	No	No	No	No	No	No	No	No	Never	No	No	No	No	99	99	Abnormal	No	No	No	No	No	No	No	No	Yes	No	Radial	128 mm[Hg]	25 mL	3.2 min	99	.9 mg/dL	12.6 g/dL	99	Yes	No	No	No	No	No	No	No	No	No	No	Atypical angina	No
M	03/08/1964	No	No	No	No	No	No	No	No	No	Never	No	No	No	No	99	99	Abnormal	No	No	No	No	No	No	No	No	Yes	No	Radial	120 mm[Hg]	105 mL	11.2 min	99	.8 mg/dL	15.1 g/dL	99	No	No	No	Yes	No	No	No	No	No	No	No	Typical angina	No
F	03/27/1980	No	No	No	No	No	No	No	No	No	Never	No	No	No	No	99	99	Abnormal	No	No	No	No	No	No	No	No	Yes	No	Radial	145 mm[Hg]	51 mL	3.2 min	99	1.7 mg/dL	11.6 g/dL	99	Yes	No	No	No	No	No	No	No	No	No	No	Typical angina	No
M	02/01/1966	No	No	No	No	No	No	No	No	No	Never	No	No	No	No	99	99	Normal	99	99	99	99	99	99	99	99	Yes	No	Radial	105 mm[Hg]	50 mL	2.3 min	99	99	11.6 g/dL	99	Yes	No	No	No	No	No	No	No	No	No	No	Typical angina	No
F	05/15/1958	No	No	No	No	No	No	No	No	No	Never	No	No	No	No	99	99	Abnormal	No	No	No	No	No	No	No	No	Yes	No	Radial	120 mm[Hg]	50 mL	3.2 min	99	.9 mg/dL	11.5 g/dL	99	Yes	No	No	No	No	No	No	No	No	No	No	Typical angina	No
F	11/04/1945	No	No	No	No	No	No	No	No	No	Never	No	No	No	No	99	99	Abnormal	No	No	No	No	No	No	No	No	Yes	No	Radial	135 mm[Hg]	45 mL	20.7 min	99	1.3 mg/dL	12 g/dL	99	Yes	No	No	No	No	No	No	No	No	No	No	Typical angina	No
M	04/25/1973	Yes	No	No	No	No	Yes	No	No	No	Never	No	No	No	No	99	99	Abnormal	No	No	No	No	No	No	No	No	Yes	No	Radial	130 mm[Hg]	50 mL	3.9 min	99	1.4 mg/dL	10.6 g/dL	99	Yes	No	No	No	No	No	No	No	No	No	No	Typical angina	No
F	07/24/1944	Yes	No	No	No	No	No	No	No	No	Never	No	Yes	No	No	99	99	Abnormal	No	No	No	No	No	No	No	No	Yes	No	Radial	130 mm[Hg]	70 mL	5.2 min	99	1 mg/dL	13.6 g/dL	99	No	Yes	No	No	No	No	No	No	No	No	No	Atypical angina	No
F	12/02/1950	Yes	No	No	No	No	No	No	No	No	Never	No	Yes	No	No	99	99	Abnormal	No	No	No	No	No	No	No	No	Yes	No	Radial	105 mm[Hg]	50 mL	4.2 min	99	.9 mg/dL	99	99	Yes	No	No	No	No	No	No	No	No	No	No	Typical angina	No
F	11/18/1961	Yes	Yes	No	No	No	Yes	No	No	No	Never	No	Yes	No	No	99	99	Abnormal	No	No	No	No	No	No	No	No	Yes	No	Radial	120 mm[Hg]	50 mL	3.2 min	99	1.1 mg/dL	12.2 g/dL	99	Yes	No	No	No	No	No	No	No	No	No	No	Atypical angina	No
F	03/25/1969	Yes	Yes	No	No	No	Yes	No	No	No	Never	No	Yes	No	No	99	99	Abnormal	No	No	No	No	No	No	No	No	Yes	Yes	Radial	120 mm[Hg]	55 mL	3.2 min	99	.9 mg/dL	15.8 g/dL	.9 mg/dL	Yes	No	No	No	No	No	No	No	No	No	No	Typical angina	No
M	11/08/1956	No	No	No	No	No	No	No	No	No	Never	No	Yes	No	No	99	99	Normal	99	99	99	99	99	99	99	99	Yes	No	Radial	140 mm[Hg]	45 mL	3.2 min	99	.6 mg/dL	99	99	Yes	No	No	No	No	No	No	No	No	No	No	Atypical angina	No
M	05/12/1967	No	No	No	No	No	No	No	No	No	Never	No	No	No	No	99	99	Abnormal	No	No	No	No	No	No	No	No	Yes	No	Radial	130 mm[Hg]	33 mL	2.3 min	99	1 mg/dL	99	99	No	No	No	No	No	No	No	No	No	No	Yes	Atypical angina	No
F	04/02/1964	Yes	No	No	No	No	No	No	No	No	Never	No	Yes	No	Yes	Class II	Systolic	Abnormal	No	No	No	Yes	No	No	No	No	Yes	No	Radial	135 mm[Hg]	45 mL	4.5 min	99	1.2 mg/dL	12.1 g/dL	99	Yes	No	No	No	No	No	No	No	No	No	No	Typical angina	No
F	01/22/1949	No	No	No	No	No	No	No	No	No	Never	No	No	No	No	99	99	Abnormal	No	No	No	No	No	No	No	No	Yes	Yes	Radial	125 mm[Hg]	40 mL	4 min	99	.9 mg/dL	13.2 g/dL	99	99	99	99	99	99	99	99	99	99	99	99	Typical angina	No
M	07/01/1939	Yes	No	No	No	No	No	No	No	No	Never	No	Yes	No	No	99	99	Normal	99	99	99	99	99	99	99	99	Yes	No	Radial	120 mm[Hg]	30 mL	2.6 min	99	.7 mg/dL	11.4 g/dL	99	Yes	No	No	No	No	No	No	No	No	No	No	Non-anginal Chest Pain	No
M	06/16/1961	Yes	Yes	Yes	No	No	Yes	No	No	No	Former	No	No	No	No	99	99	Abnormal	No	No	No	No	No	No	No	No	Yes	No	Femoral	130 mm[Hg]	100 mL	5.5 min	99	1.1 mg/dL	9.5 g/dL	99	Yes	No	No	No	No	No	No	No	No	No	No	Typical angina	No
F	07/02/1962	Yes	No	No	No	No	No	No	No	No	Never	No	Yes	No	No	99	99	Abnormal	No	No	No	No	No	No	No	No	Yes	No	Radial	145 mm[Hg]	45 mL	2.5 min	99	.6 mg/dL	11.6 g/dL	99	Yes	No	No	No	No	No	No	No	No	No	No	Atypical angina	No
M	08/21/1946	Yes	No	No	No	No	No	No	No	No	Never	No	Yes	No	No	99	99	Abnormal	No	No	No	No	No	No	No	No	Yes	No	Femoral	140 mm[Hg]	35 mL	4.1 min	99	.8 mg/dL	14.5 g/dL	99	Yes	No	No	No	No	No	No	No	No	No	No	Atypical angina	No
M	08/16/1955	Yes	No	No	No	No	No	No	No	No	Never	No	No	No	No	99	99	Abnormal	No	No	No	Yes	No	No	No	No	Yes	No	Radial	140 mm[Hg]	35 mL	3.5 min	99	.8 mg/dL	99	99	Yes	No	No	No	No	No	No	No	No	No	No	Typical angina	No
M	01/01/1955	Yes	No	No	No	No	No	No	No	No	Never	No	Yes	No	No	99	99	Abnormal	No	No	No	No	No	No	No	No	Yes	No	Femoral	135 mm[Hg]	40 mL	3.5 min	99	.5 mg/dL	12.7 g/dL	99	Yes	No	No	No	No	No	No	No	No	No	No	Atypical angina	No
M	07/14/1939	Yes	No	No	No	No	No	No	No	No	Never	No	No	No	No	99	99	Abnormal	No	No	No	No	No	No	No	No	Yes	No	Radial	140 mm[Hg]	35 mL	3.5 min	99	.7 mg/dL	13.1 g/dL	99	No	Yes	No	No	No	No	No	No	No	No	No	Atypical angina	No
F	09/05/1950	Yes	No	No	No	No	No	No	No	No	Never	No	Yes	No	No	99	99	Abnormal	No	No	No	No	No	No	No	No	Yes	Yes	Femoral	130 mm[Hg]	15 mL	25 min	99	1.2 mg/dL	12.4 g/dL	99	Yes	No	No	No	No	No	No	No	No	No	No	Typical angina	No
M	01/11/1977	Yes	Yes	No	No	No	No	No	No	No	Never	No	Yes	No	No	99	99	Abnormal	No	No	No	No	No	No	No	No	Yes	No	Radial	130 mm[Hg]	35 mL	3.5 min	99	.8 mg/dL	14.3 g/dL	99	Yes	No	No	No	No	No	No	No	No	No	No	Atypical angina	No
F	10/30/1964	Yes	No	No	No	No	No	No	No	No	99	No	Yes	No	No	99	99	Abnormal	No	No	No	No	No	No	No	No	Yes	No	Femoral	160 mm[Hg]	120 mL	1 min	99	2.1 mg/dL	15.7 g/dL	99	No	Yes	No	No	No	No	No	No	No	No	No	Atypical angina	No
M	01/10/1959	Yes	No	No	No	No	No	No	No	No	Never	No	Yes	No	No	99	99	Abnormal	No	No	No	No	No	No	No	No	Yes	No	Radial	141 mm[Hg]	45 mL	2.5 min	99	1.5 mg/dL	9.2 g/dL	99	Yes	No	No	No	No	No	No	No	No	No	No	Typical angina	No
F	09/05/1966	No	No	No	No	No	No	No	No	No	Never	No	No	No	No	99	99	Abnormal	No	No	No	No	No	No	No	No	Yes	No	Radial	125 mm[Hg]	50 mL	4.1 min	99	1 mg/dL	12 g/dL	99	Yes	No	No	No	No	No	No	No	No	No	No	Atypical angina	No
F	12/28/1961	No	No	No	No	No	No	No	No	No	Never	No	No	No	No	99	99	Abnormal	No	No	No	No	No	No	No	No	Yes	Yes	Femoral	140 mm[Hg]	35 mL	4.3 min	99	1 mg/dL	15.9 g/dL	99	Yes	No	No	No	No	No	No	No	No	No	No	Typical angina	No
M	06/08/1946	No	No	No	No	No	No	No	No	No	Never	No	No	No	No	99	99	Abnormal	No	No	No	No	No	No	No	No	Yes	No	Femoral	140 mm[Hg]	50 mL	10 min	99	.8 mg/dL	99	99	No	No	No	Yes	No	No	No	No	No	No	No	Atypical angina	No
M	08/06/1956	No	No	No	No	No	No	No	No	No	Never	No	No	No	No	99	99	Abnormal	No	No	No	No	No	No	No	No	Yes	No	Radial	140 mm[Hg]	45 mL	3 min	99	1 mg/dL	14.8 g/dL	99	No	No	No	No	No	No	Yes	No	No	No	No	Atypical angina	No
M	12/04/1952	Yes	No	No	No	No	No	No	No	No	Never	No	Yes	No	No	99	99	Abnormal	No	No	No	No	No	No	No	No	Yes	No	Radial	160 mm[Hg]	50 mL	5 min	99	.9 mg/dL	12.9 g/dL	99	Yes	No	No	No	No	No	No	No	No	No	No	Atypical angina	No
M	12/08/1952	No	No	No	No	No	No	No	No	No	Former	No	Yes	No	No	99	99	Normal	99	99	99	99	99	99	99	99	Yes	No	Radial	180 mm[Hg]	50 mL	3.2 min	99	1 mg/dL	11.4 g/dL	99	Yes	No	No	No	No	No	No	No	No	No	No	Typical angina	No
F	12/26/1949	No	No	No	No	No	No	No	No	No	Current - Every Day	No	No	No	No	99	99	Abnormal	No	No	No	No	No	No	No	No	Yes	Yes	Radial	130 mm[Hg]	40 mL	2.8 min	99	.8 mg/dL	14.9 g/dL	99	Yes	No	No	No	No	No	No	No	No	No	No	Typical angina	No
F	01/01/1973	Yes	No	No	No	No	No	No	No	No	Never	No	Yes	No	No	99	99	Normal	99	99	99	99	99	99	99	99	Yes	No	Radial	120 mm[Hg]	35 mL	3.5 min	99	1.2 mg/dL	9.3 g/dL	99	Yes	No	No	No	No	No	No	No	No	No	No	Atypical angina	No
F	12/06/1965	Yes	No	No	No	No	No	No	No	No	Never	No	Yes	No	Yes	Class II	Diastolic	Abnormal	No	No	No	No	No	No	No	No	Yes	Yes	Femoral	180 mm[Hg]	60 mL	5.2 min	99	1.1 mg/dL	11.9 g/dL	99	Yes	No	No	No	No	No	No	No	No	No	No	Typical angina	No
M	11/07/1960	Yes	No	No	No	No	No	No	No	No	Never	No	Yes	No	No	99	99	Abnormal	No	No	No	Yes	No	No	No	No	Yes	Yes	Femoral	105 mm[Hg]	65 mL	5 min	99	1.2 mg/dL	9.3 g/dL	99	Yes	No	No	No	No	No	No	No	No	No	No	Typical angina	No
M	01/28/1951	Yes	Yes	Yes	No	No	Yes	No	No	No	Never	No	Yes	No	No	99	99	Abnormal	No	No	No	No	No	No	No	No	Yes	No	Femoral	120 mm[Hg]	50 mL	5 min	99	1.4 mg/dL	11.6 g/dL	99	No	Yes	No	No	No	No	No	No	No	No	No	Typical angina	No
F	11/21/1966	No	No	No	No	No	No	No	No	No	Never	No	Yes	No	No	99	99	Normal	99	99	99	99	99	99	99	99	Yes	Yes	Radial	120 mm[Hg]	35 mL	2.7 min	99	1 mg/dL	14.9 g/dL	99	No	Yes	No	No	No	No	No	No	No	No	No	Typical angina	No
F	11/11/1950	Yes	No	No	No	No	No	No	No	No	Never	No	Yes	No	No	99	99	Abnormal	99	99	99	99	99	99	99	99	Yes	No	Radial	130 mm[Hg]	45 mL	3.2 min	99	.6 mg/dL	13 g/dL	99	Yes	No	No	No	No	No	No	No	No	No	No	Asymptomatic	No
M	01/11/1954	Yes	Yes	No	Yes	No	No	No	No	No	Never	No	Yes	No	No	99	99	Abnormal	No	No	No	No	No	No	No	No	Yes	No	Femoral	130 mm[Hg]	35 mL	2.8 min	99	1.4 mg/dL	10.8 g/dL	99	No	Yes	No	No	No	No	No	No	No	No	No	Typical angina	No
F	03/17/1961	Yes	No	No	No	No	No	No	No	No	Never	No	Yes	No	No	99	99	Abnormal	No	No	No	No	No	No	No	No	Yes	No	Radial	125 mm[Hg]	35 mL	2.8 min	99	1.2 mg/dL	99	99	Yes	No	No	No	No	No	No	No	No	No	No	Atypical angina	No
F	11/11/1974	Yes	No	No	No	No	No	No	No	No	Never	No	Yes	No	No	99	99	Abnormal	No	No	No	No	No	No	No	No	Yes	No	Femoral	130 mm[Hg]	35 mL	1.1 min	99	1.1 mg/dL	9.2 g/dL	99	Yes	No	No	No	No	No	No	No	No	No	No	Atypical angina	No
F	06/25/1961	Yes	No	No	No	No	No	No	No	No	Never	No	Yes	No	No	99	99	Abnormal	No	No	No	Yes	No	No	No	No	Yes	No	Radial	140 mm[Hg]	50 mL	10.5 min	99	.7 mg/dL	12.1 g/dL	99	No	Yes	No	No	No	No	No	No	No	No	No	Typical angina	No
M	01/01/1971	Yes	No	No	No	No	No	No	No	No	Never	No	Yes	No	No	99	99	Abnormal	No	No	No	No	No	No	No	No	Yes	No	Radial	160 mm[Hg]	35 mL	2.5 min	99	.9 mg/dL	15.8 g/dL	99	Yes	No	No	No	No	No	No	No	No	No	No	Non-anginal Chest Pain	No
F	01/01/1959	Yes	No	No	No	No	No	No	No	No	Never	No	No	No	No	99	99	Abnormal	No	No	No	No	No	No	No	No	Yes	No	Radial	140 mm[Hg]	35 mL	4.5 min	99	99	14.9 g/dL	99	Yes	No	No	No	No	No	No	No	No	No	No	Atypical angina	No
F	10/16/1952	Yes	No	No	No	No	No	No	No	No	Never	No	No	No	No	99	99	Abnormal	No	No	No	Yes	No	No	No	No	Yes	No	Radial	145 mm[Hg]	50 mL	4.5 min	99	.7 mg/dL	12.5 g/dL	99	Yes	No	No	No	No	No	No	No	No	No	No	Atypical angina	No
F	07/13/1946	No	No	No	No	No	No	No	No	No	Never	No	No	No	No	99	99	Abnormal	No	No	No	No	No	No	No	No	Yes	Yes	Radial	128 mm[Hg]	35 mL	4.5 min	99	.8 mg/dL	12.6 g/dL	99	Yes	No	No	No	No	No	No	No	No	No	No	Typical angina	No
F	09/02/1954	Yes	No	No	No	No	No	No	No	No	Never	No	Yes	No	No	99	99	Abnormal	No	No	No	No	No	No	No	No	Yes	No	Radial	130 mm[Hg]	45 mL	5.5 min	99	.6 mg/dL	10.1 g/dL	99	Yes	No	No	No	No	No	No	No	No	No	No	Typical angina	No
M	09/09/1966	Yes	No	No	No	No	No	No	No	No	Never	No	Yes	No	No	99	99	Abnormal	No	No	No	No	No	No	No	No	Yes	No	Femoral	118 mm[Hg]	120 mL	4 min	99	1.4 mg/dL	11.4 g/dL	99	Yes	No	No	No	No	No	No	No	No	No	No	Atypical angina	No
M	08/23/1944	Yes	No	No	No	No	No	No	No	No	Never	No	No	No	No	99	99	Abnormal	No	No	No	No	No	No	No	No	Yes	No	Radial	128 mm[Hg]	50 mL	6.4 min	99	.9 mg/dL	12.2 g/dL	99	Yes	No	No	No	No	No	No	No	No	No	No	Atypical angina	No
F	09/29/1949	Yes	No	No	No	No	No	No	No	No	Never	No	No	No	No	99	99	Abnormal	No	No	No	No	No	No	No	No	Yes	No	Radial	128 mm[Hg]	80 mL	4.9 min	99	1 mg/dL	99	99	Yes	No	No	No	No	No	No	No	No	No	No	Atypical angina	No
M	06/30/1965	No	No	No	No	No	No	No	No	No	Never	No	Yes	No	No	99	99	Abnormal	No	No	No	No	No	No	No	No	Yes	No	Other	120 mm[Hg]	55 mL	4.9 min	99	.5 mg/dL	99	99	Yes	No	No	No	No	No	No	No	No	No	No	Typical angina	No
M	05/21/1947	Yes	No	No	No	No	No	No	No	No	Never	No	Yes	No	No	99	99	Abnormal	No	No	No	No	No	No	No	No	Yes	Yes	Radial	128 mm[Hg]	30 mL	3.6 min	99	.9 mg/dL	13.4 g/dL	99	Yes	No	No	No	No	No	No	No	No	No	No	Typical angina	No
M	06/06/1963	Yes	No	No	No	No	No	No	No	No	Never	No	No	No	No	99	99	Abnormal	No	No	No	No	No	No	No	No	Yes	No	Femoral	140 mm[Hg]	50 mL	1.8 min	99	1.1 mg/dL	13.6 g/dL	99	Yes	No	No	No	No	No	No	No	No	No	No	Atypical angina	No
M	11/12/1959	Yes	No	No	No	No	No	No	No	No	Never	No	Yes	No	No	99	99	Abnormal	No	No	No	No	No	No	No	No	Yes	No	Radial	130 mm[Hg]	40 mL	1.5 min	99	.6 mg/dL	11.1 g/dL	99	Yes	No	No	No	No	No	No	No	No	No	No	Atypical angina	No
M	09/10/1961	Yes	No	No	No	No	No	No	No	No	Never	No	No	No	No	99	99	Abnormal	No	No	No	No	No	No	No	No	Yes	No	Radial	140 mm[Hg]	45 mL	4.5 min	99	.9 mg/dL	99	99	Yes	No	No	No	No	No	No	No	No	No	No	Atypical angina	No
M	11/20/1959	Yes	No	No	No	No	No	No	No	No	Never	No	Yes	No	No	99	99	Abnormal	No	No	No	No	No	No	No	No	Yes	No	Radial	140 mm[Hg]	40 mL	3 min	99	.7 mg/dL	99	99	Yes	No	No	No	No	No	No	No	No	No	No	Atypical angina	No
M	08/11/1955	No	No	No	No	No	No	No	No	No	Never	No	Yes	No	No	99	99	Abnormal	No	No	No	No	No	No	No	No	Yes	Yes	Radial	135 mm[Hg]	40 mL	3.3 min	99	.8 mg/dL	13.5 g/dL	99	Yes	No	No	No	No	No	No	No	No	No	No	Atypical angina	No
M	03/17/1961	No	No	No	No	No	No	No	No	No	Never	No	No	No	No	99	99	Abnormal	No	No	No	No	No	No	No	No	Yes	No	Radial	140 mm[Hg]	35 mL	5 min	99	99	13.3 g/dL	99	Yes	No	No	No	No	No	No	No	No	No	No	Atypical angina	No
M	09/10/1968	Yes	No	No	No	No	No	No	No	No	Never	No	Yes	No	No	99	99	Abnormal	No	No	No	Yes	No	No	No	No	Yes	No	Radial	150 mm[Hg]	35 mL	2.5 min	99	99	12 g/dL	99	Yes	No	No	No	No	No	No	No	No	No	No	Atypical angina	No
M	08/21/1963	No	No	No	No	No	No	No	No	No	Never	No	No	No	No	99	99	Abnormal	No	No	No	No	No	No	No	No	Yes	No	Radial	130 mm[Hg]	55 mL	5.5 min	99	.7 mg/dL	14.1 g/dL	99	Yes	No	No	No	No	No	No	No	No	No	No	Atypical angina	No
M	09/12/1954	Yes	No	No	No	No	No	No	No	No	Never	No	Yes	No	No	99	99	Abnormal	No	No	No	Yes	No	No	No	No	Yes	No	Femoral	140 mm[Hg]	50 mL	4.4 min	99	1.6 mg/dL	99	99	No	Yes	No	No	No	No	No	No	No	No	No	Typical angina	No
M	12/15/1948	No	No	No	No	No	No	No	No	No	Never	No	No	No	No	99	99	Abnormal	No	No	No	No	No	No	No	No	Yes	No	Radial	125 mm[Hg]	45 mL	1.3 min	99	.5 mg/dL	99	99	No	Yes	No	No	No	No	No	No	No	No	No	Atypical angina	No
M	07/19/1949	Yes	No	No	No	No	No	No	No	No	Never	No	Yes	No	No	99	99	Normal	99	99	99	99	99	99	99	99	Yes	No	Radial	130 mm[Hg]	100 mL	11.5 min	99	.7 mg/dL	12.2 g/dL	99	Yes	No	No	No	No	No	No	No	No	No	No	Non-anginal Chest Pain	No
M	04/01/1954	No	No	No	No	No	No	No	No	No	Current - Every Day	No	No	No	No	99	99	Abnormal	No	No	No	No	No	No	No	No	Yes	Yes	Radial	130 mm[Hg]	45 mL	7.5 min	99	.7 mg/dL	16.4 g/dL	99	Yes	No	No	No	No	No	No	No	No	No	No	Atypical angina	No
M	09/02/1958	No	No	No	No	No	No	No	No	No	Never	No	No	No	No	99	99	Abnormal	No	No	No	No	No	No	No	No	Yes	No	Radial	120 mm[Hg]	30 mL	5.2 min	99	.8 mg/dL	16.4 g/dL	99	No	Yes	No	No	No	No	No	No	No	No	No	Typical angina	No
F	12/11/1942	No	No	Yes	No	No	No	No	No	No	Never	No	No	No	No	99	99	Abnormal	No	No	No	No	No	No	No	No	Yes	No	Radial	140 mm[Hg]	35 mL	3.5 min	99	.7 mg/dL	15.9 g/dL	99	Yes	No	No	No	No	No	No	No	No	No	No	Typical angina	No
F	01/01/1941	Yes	No	No	No	No	No	No	No	No	Never	No	Yes	No	No	99	99	Abnormal	No	No	No	No	No	No	No	No	Yes	No	Radial	130 mm[Hg]	35 mL	1.5 min	99	1.5 mg/dL	12.1 g/dL	99	Yes	No	No	No	No	No	No	No	No	No	No	Atypical angina	No
F	03/18/1965	No	No	No	No	No	No	No	No	No	Never	No	No	No	No	99	99	Abnormal	No	No	No	No	No	No	No	No	Yes	No	Radial	138 mm[Hg]	35 mL	1.5 min	99	.8 mg/dL	15 g/dL	99	Yes	No	No	No	No	No	No	No	No	No	No	Asymptomatic	No
M	01/01/1958	Yes	No	No	No	No	No	No	No	No	Never	No	No	No	No	99	99	Abnormal	No	No	No	No	No	No	No	No	Yes	No	Radial	130 mm[Hg]	35 mL	2.3 min	99	.8 mg/dL	99	99	Yes	No	No	No	No	No	No	No	No	No	No	Atypical angina	No
F	09/09/1933	No	No	Yes	No	No	No	No	No	No	Never	No	No	No	No	99	99	Abnormal	No	No	No	No	No	No	No	No	Yes	No	Femoral	140 mm[Hg]	30 mL	4.9 min	99	1 mg/dL	14.8 g/dL	99	No	No	No	Yes	No	No	No	No	No	No	No	Atypical angina	No
M	08/19/1956	Yes	Yes	No	No	No	No	No	No	Yes	Never	No	Yes	No	No	99	99	Abnormal	No	No	No	No	No	No	No	No	Yes	No	Femoral	170 mm[Hg]	40 mL	12.9 min	99	.8 mg/dL	11.6 g/dL	99	No	No	No	Yes	No	No	No	No	No	No	No	Typical angina	No
M	09/17/1965	Yes	No	No	No	No	No	No	No	No	Never	No	No	No	No	99	99	Abnormal	No	No	No	No	No	No	No	No	Yes	No	Radial	120 mm[Hg]	85 mL	6.8 min	99	1 mg/dL	12.5 g/dL	99	Yes	No	No	No	No	No	No	No	No	No	No	Typical angina	No
M	05/15/1938	Yes	No	No	No	No	No	No	No	No	Never	Yes	No	No	Yes	Class II	Diastolic	Abnormal	No	No	No	No	No	No	No	No	Yes	No	Femoral	120 mm[Hg]	55 mL	3.2 min	99	1.3 mg/dL	15.6 g/dL	99	Yes	No	No	No	No	No	No	No	No	No	No	Typical angina	No
F	05/12/1964	No	Yes	No	No	No	No	No	No	No	Never	No	No	No	No	99	99	Abnormal	No	No	No	No	No	No	No	No	Yes	No	Radial	105 mm[Hg]	65 mL	5.2 min	99	.8 mg/dL	12.5 g/dL	99	Yes	No	No	No	No	No	No	No	No	No	No	Atypical angina	No
F	12/20/1961	No	No	No	No	No	No	No	No	No	Never	No	No	No	No	99	99	Abnormal	No	No	No	No	No	No	No	No	Yes	No	Radial	120 mm[Hg]	65 mL	5 min	99	.9 mg/dL	99	99	No	Yes	No	No	No	No	No	No	No	No	No	Atypical angina	No
M	08/13/1959	Yes	No	No	No	No	No	No	No	No	Never	No	Yes	No	No	99	99	Normal	99	99	99	99	99	99	99	99	Yes	No	Femoral	130 mm[Hg]	35 mL	3.2 min	99	.7 mg/dL	12.2 g/dL	99	Yes	No	No	No	No	No	No	No	No	No	No	Asymptomatic	No
M	06/13/1963	Yes	No	No	No	No	No	No	No	No	Never	No	Yes	No	No	99	99	Abnormal	No	No	No	No	No	No	No	No	Yes	No	Radial	125 mm[Hg]	50 mL	3.2 min	99	.1 mg/dL	99	99	No	Yes	No	No	No	No	No	No	No	No	No	Atypical angina	No
M	01/02/1955	Yes	No	No	No	No	No	No	No	No	Never	No	Yes	No	No	99	99	Normal	99	99	99	99	99	99	99	99	Yes	No	Radial	130 mm[Hg]	50 mL	4.2 min	99	.9 mg/dL	15.1 g/dL	99	No	Yes	No	No	No	No	No	No	No	No	No	Non-anginal Chest Pain	No
M	01/01/1959	Yes	No	No	No	No	No	No	No	No	Never	No	Yes	No	No	99	99	Abnormal	No	No	No	No	No	No	No	No	Yes	No	Radial	120 mm[Hg]	50 mL	3.2 min	99	1.1 mg/dL	99	99	Yes	No	No	No	No	No	No	No	No	No	No	Atypical angina	No
M	03/30/1964	Yes	No	No	No	No	No	No	No	No	Never	No	Yes	No	No	99	99	Abnormal	No	No	No	No	No	No	No	No	Yes	No	Radial	120 mm[Hg]	35 mL	3.1 min	99	.7 mg/dL	99	99	No	No	No	No	No	No	Yes	No	No	No	No	Typical angina	No
M	03/24/1950	No	No	No	No	No	No	No	No	No	Never	No	Yes	No	No	99	99	Abnormal	No	No	No	Yes	No	No	No	No	Yes	No	Radial	125 mm[Hg]	55 mL	3.2 min	99	.8 mg/dL	10.9 g/dL	99	Yes	No	No	No	No	No	No	No	No	No	No	Atypical angina	No
F	01/01/1956	No	No	No	No	No	No	No	No	No	Never	No	No	No	No	99	99	Abnormal	No	No	No	No	No	No	No	No	Yes	Yes	Radial	130 mm[Hg]	45 mL	3.2 min	99	1.1 mg/dL	18.6 g/dL	99	Yes	No	No	No	No	No	No	No	No	No	No	Typical angina	No
F	08/07/1954	Yes	No	No	No	No	No	No	No	No	Never	No	Yes	No	No	99	99	Normal	99	99	99	99	99	99	99	99	Yes	Yes	Radial	120 mm[Hg]	60 mL	3.2 min	99	.9 mg/dL	10.4 g/dL	99	No	No	No	Yes	No	No	No	No	No	No	No	Atypical angina	No
F	01/01/1965	Yes	No	No	No	No	No	No	No	No	Current - Every Day	No	No	No	No	99	99	Abnormal	No	No	No	No	No	No	No	No	Yes	Yes	Femoral	100 mm[Hg]	30 mL	4.5 min	99	2.2 mg/dL	11.2 g/dL	99	No	Yes	No	No	No	No	No	No	No	No	No	Typical angina	No
M	03/23/1950	Yes	No	No	No	No	No	No	Yes	No	Never	No	No	No	No	99	99	Normal	99	99	99	99	99	99	99	99	Yes	Yes	Radial	135 mm[Hg]	125 mL	7.7 min	99	.9 mg/dL	99	99	No	Yes	No	No	No	No	No	No	No	No	No	Atypical angina	No
M	10/31/1969	No	No	No	No	No	No	No	No	No	Never	No	No	No	Yes	Class I	Systolic	Abnormal	No	No	No	Yes	No	No	No	No	Yes	Yes	Radial	133 mm[Hg]	35 mL	2.1 min	99	1 mg/dL	14.3 g/dL	99	Yes	No	No	No	No	No	No	No	No	No	No	Atypical angina	No
M	09/15/1958	Yes	Yes	No	No	No	No	No	No	No	Never	No	Yes	No	No	99	99	Abnormal	No	No	No	No	No	No	No	No	Yes	No	Radial	135 mm[Hg]	35 mL	2.1 min	99	.9 mg/dL	10.5 g/dL	99	Yes	No	No	No	No	No	No	No	No	No	No	Asymptomatic	No
F	01/01/1962	Yes	No	No	No	No	No	No	No	No	Never	No	Yes	No	No	99	99	Abnormal	No	No	No	No	No	No	No	No	Yes	No	Radial	140 mm[Hg]	25 mL	2.4 min	99	1.5 mg/dL	8.9 g/dL	99	No	Yes	No	No	No	No	No	No	No	No	No	Typical angina	No
M	09/24/1968	Yes	No	No	No	No	No	No	No	No	Never	No	No	No	No	99	99	Abnormal	No	No	No	No	No	No	No	No	Yes	No	Radial	140 mm[Hg]	45 mL	3 min	99	.7 mg/dL	99	99	Yes	No	No	No	No	No	No	No	No	No	No	Typical angina	No
M	08/24/1965	Yes	No	No	No	No	No	No	No	No	Never	No	No	No	No	99	99	Abnormal	No	No	No	No	No	No	No	No	Yes	No	Radial	130 mm[Hg]	35 mL	1.8 min	99	1.2 mg/dL	14.4 g/dL	99	Yes	No	No	No	No	No	No	No	No	No	No	Atypical angina	No
M	01/01/1955	No	No	No	No	No	No	No	No	No	Never	No	Yes	No	No	99	99	Abnormal	No	No	No	No	No	No	No	No	Yes	No	Radial	130 mm[Hg]	60 mL	6 min	99	1.3 mg/dL	14.3 g/dL	99	Yes	No	No	No	No	No	No	No	No	No	No	Atypical angina	No
M	03/01/1966	No	No	No	No	No	No	No	No	No	Never	No	No	No	No	99	99	Abnormal	No	No	No	No	No	No	No	No	Yes	No	Radial	140 mm[Hg]	40 mL	3.2 min	99	.8 mg/dL	10.6 g/dL	99	No	No	No	Yes	No	No	No	No	No	No	No	Typical angina	No
F	04/05/1941	Yes	No	No	No	No	No	No	No	No	Never	No	No	No	No	99	99	Abnormal	No	No	No	No	No	No	No	No	Yes	No	Femoral	140 mm[Hg]	30 mL	1.6 min	99	2.9 mg/dL	12.7 g/dL	99	No	No	No	No	No	No	No	No	No	No	No	Typical angina	No
M	12/03/1958	Yes	Yes	Yes	No	No	Yes	No	No	No	Never	No	Yes	No	No	99	99	Abnormal	No	No	No	No	No	No	No	No	Yes	No	Femoral	120 mm[Hg]	40 mL	2.9 min	99	.8 mg/dL	11 g/dL	99	No	No	Yes	No	No	No	No	No	No	No	No	Typical angina	No
M	12/19/1967	Yes	No	No	No	No	No	No	No	No	Never	No	Yes	No	No	99	99	Abnormal	No	No	No	No	No	No	No	No	Yes	No	Radial	130 mm[Hg]	45 mL	2.1 min	99	.9 mg/dL	10.1 g/dL	99	No	Yes	No	No	No	No	No	No	No	No	No	Typical angina	No
F	03/29/1938	No	No	No	No	No	Yes	No	No	No	Never	No	Yes	No	No	99	99	Abnormal	No	No	No	No	No	No	No	No	Yes	No	Radial	120 mm[Hg]	65 mL	5 min	99	99	99	99	Yes	No	No	No	No	No	No	No	No	No	No	Atypical angina	No
F	01/13/1970	Yes	No	No	No	No	No	No	No	No	99	No	No	No	No	99	99	Abnormal	No	No	No	No	No	No	No	No	Yes	No	Radial	120 mm[Hg]	35 mL	1.7 min	99	1.5 mg/dL	9.1 g/dL	99	Yes	No	No	No	No	No	No	No	No	No	No	Atypical angina	No
M	06/03/1961	No	No	No	No	No	No	No	No	No	Never	No	No	No	No	99	99	Abnormal	No	No	No	No	No	No	No	No	Yes	No	Radial	110 mm[Hg]	70 mL	4 min	99	.8 mg/dL	99	99	No	Yes	No	No	No	No	No	No	No	No	No	Atypical angina	No
F	08/04/1950	No	No	No	No	No	Yes	No	No	No	Never	No	Yes	No	No	99	99	Abnormal	No	No	No	No	No	No	No	No	Yes	No	Radial	130 mm[Hg]	45 mL	1.1 min	99	.9 mg/dL	12.6 g/dL	99	Yes	No	No	No	No	No	No	No	No	No	No	Typical angina	No
M	01/12/1975	Yes	Yes	No	No	No	No	No	No	No	Never	No	Yes	No	Yes	Class II	Systolic	Abnormal	No	No	No	No	No	No	No	No	Yes	No	Femoral	130 mm[Hg]	45 mL	18.9 min	99	1.6 mg/dL	14.7 g/dL	99	No	No	No	No	No	No	No	No	No	Yes	No	Asymptomatic	No
F	01/02/1955	Yes	No	No	No	No	No	No	Yes	No	Never	No	No	No	No	99	99	Normal	99	99	99	99	99	99	99	99	Yes	No	Radial	170 mm[Hg]	40 mL	7 min	99	99	99	99	No	No	No	Yes	No	No	No	No	No	No	No	Typical angina	No
M	11/28/1970	Yes	No	No	No	No	No	No	No	Yes	Never	No	Yes	No	No	99	99	Abnormal	99	99	99	99	99	99	99	99	Yes	No	Femoral	130 mm[Hg]	106 mL	10 min	99	1.2 mg/dL	11 g/dL	99	Yes	No	No	No	No	No	No	No	No	No	No	Typical angina	No
M	08/30/1968	Yes	No	No	No	No	No	No	No	No	Never	No	Yes	No	No	99	99	Abnormal	No	No	No	No	No	No	No	No	Yes	Yes	Radial	140 mm[Hg]	30 mL	4.6 min	99	1.5 mg/dL	99	99	No	No	No	Yes	No	No	No	No	No	No	No	Typical angina	No
M	03/26/1948	No	No	No	No	No	No	No	No	No	Never	No	No	No	No	99	99	Abnormal	No	No	No	No	No	No	No	No	Yes	No	Radial	140 mm[Hg]	55 mL	7 min	99	.8 mg/dL	8.6 g/dL	99	No	Yes	No	No	No	No	No	No	No	No	No	Atypical angina	No
M	10/01/1975	Yes	Yes	No	No	No	No	No	No	No	Never	No	Yes	No	No	99	99	Abnormal	No	No	No	No	No	No	No	No	Yes	No	Radial	140 mm[Hg]	35 mL	2.3 min	99	99	99	99	No	Yes	No	No	No	No	No	No	No	No	No	Typical angina	No
M	12/16/1942	Yes	No	No	No	No	No	No	No	No	Never	No	No	No	No	99	99	Abnormal	No	No	No	Yes	No	No	No	No	Yes	No	Radial	130 mm[Hg]	30 mL	1.4 min	99	.5 mg/dL	12.4 g/dL	99	No	No	No	Yes	No	No	No	No	No	No	No	Typical angina	No
M	05/09/1960	Yes	No	No	No	No	No	No	No	No	Never	No	No	No	No	99	99	Abnormal	No	No	No	No	No	No	No	No	Yes	No	Radial	130 mm[Hg]	40 mL	4 min	99	1 mg/dL	14.8 g/dL	99	No	Yes	No	No	No	No	No	No	No	No	No	Typical angina	No
F	09/15/1945	Yes	No	No	No	No	No	No	No	No	Never	No	Yes	No	No	99	99	Abnormal	No	No	No	No	No	No	No	No	Yes	No	Femoral	140 mm[Hg]	35 mL	2.1 min	99	1.3 mg/dL	11.3 g/dL	99	Yes	No	No	No	No	No	No	No	No	No	No	Typical angina	No
F	08/24/1976	No	Yes	No	No	No	No	No	No	No	Never	No	Yes	No	No	99	99	Abnormal	No	No	No	No	No	No	No	No	Yes	No	Radial	140 mm[Hg]	55 mL	2.8 min	99	.9 mg/dL	14.2 g/dL	99	Yes	No	No	No	No	No	No	No	No	No	No	Typical angina	No
F	10/08/1957	No	Yes	No	No	No	No	No	No	No	Never	No	No	No	No	99	99	Abnormal	No	No	No	No	No	No	No	No	Yes	No	Radial	140 mm[Hg]	100 mL	2.6 min	99	.1 mg/dL	99	99	Yes	No	No	No	No	No	No	No	No	No	No	Typical angina	No
M	01/01/1955	Yes	No	No	No	No	Yes	No	No	No	Never	No	Yes	No	No	99	99	Abnormal	No	No	No	No	No	No	No	No	Yes	Yes	Femoral	130 mm[Hg]	30 mL	2.7 min	99	1.7 mg/dL	13.9 g/dL	99	Yes	No	No	No	No	No	No	No	No	No	No	Typical angina	No
M	01/01/1938	Yes	No	No	No	No	Yes	No	No	No	Never	No	No	No	No	99	99	Abnormal	No	No	No	No	No	No	No	No	Yes	Yes	Femoral	170 mm[Hg]	40 mL	5.5 min	99	2.4 mg/dL	14.1 g/dL	99	No	Yes	No	No	No	No	No	No	No	No	No	Typical angina	No
M	01/01/1963	Yes	No	No	No	No	No	No	No	No	Never	No	No	No	No	99	99	Abnormal	No	No	No	No	No	No	No	No	Yes	No	Radial	180 mm[Hg]	25 mL	3.3 min	99	1 mg/dL	10 g/dL	99	Yes	No	No	No	No	No	No	No	No	No	No	Typical angina	No
F	12/29/1952	Yes	No	No	No	No	No	No	No	No	Never	No	No	No	No	99	99	Abnormal	No	No	No	No	No	No	No	No	Yes	No	Radial	140 mm[Hg]	50 mL	4.5 min	99	.1 mg/dL	99	99	No	No	No	Yes	No	No	No	No	No	No	No	Typical angina	No
F	04/20/1974	Yes	No	No	No	No	No	No	No	No	Never	No	Yes	No	No	99	99	Abnormal	No	No	No	No	No	No	No	No	Yes	No	Femoral	140 mm[Hg]	40 mL	3.2 min	99	99	9.5 g/dL	99	No	Yes	No	No	No	No	No	No	No	No	No	Typical angina	No
M	03/15/1953	Yes	No	No	No	No	No	No	No	No	Never	No	Yes	No	No	99	99	Abnormal	No	No	No	No	No	No	No	No	Yes	No	Femoral	128 mm[Hg]	35 mL	2 min	99	.8 mg/dL	13.3 g/dL	99	Yes	No	No	No	No	No	No	No	No	No	No	Atypical angina	No
M	01/28/1951	Yes	No	No	No	No	No	No	No	No	Current - Every Day	No	No	No	No	99	99	Abnormal	No	No	No	No	No	No	No	No	Yes	No	Radial	128 mm[Hg]	55 mL	2.3 min	99	1.2 mg/dL	15.6 g/dL	99	Yes	No	No	No	No	No	No	No	No	No	No	Atypical angina	No
M	08/20/1961	No	No	No	No	No	No	No	No	No	Never	No	Yes	No	No	99	99	Abnormal	No	No	No	No	No	No	No	No	Yes	No	Radial	130 mm[Hg]	45 mL	2.4 min	99	1.5 mg/dL	17.4 g/dL	99	Yes	No	No	No	No	No	No	No	No	No	No	Atypical angina	No
M	01/01/1947	Yes	No	No	No	No	No	No	No	No	Never	No	Yes	No	No	99	99	Abnormal	No	No	No	No	No	No	No	No	Yes	No	Radial	180 mm[Hg]	30 mL	3.6 min	99	.9 mg/dL	9 g/dL	99	Yes	No	No	No	No	No	No	No	No	No	No	Atypical angina	No
M	10/19/1955	Yes	No	No	No	No	Yes	No	No	No	Current - Some Days	No	Yes	No	No	99	99	Abnormal	No	No	No	No	No	No	No	No	Yes	No	Radial	140 mm[Hg]	45 mL	5.5 min	99	.7 mg/dL	12.8 g/dL	99	Yes	No	No	No	No	No	No	No	No	No	No	Atypical angina	No
M	06/11/1972	Yes	No	Yes	No	No	No	No	No	No	Never	No	Yes	No	No	99	99	Abnormal	No	No	No	No	No	No	No	No	Yes	No	Radial	140 mm[Hg]	70 mL	10 min	99	1 mg/dL	99	99	Yes	No	No	No	No	No	No	No	No	No	No	Atypical angina	No
F	11/19/1949	Yes	No	No	No	No	No	No	No	No	Never	No	Yes	No	No	99	99	Abnormal	No	No	No	No	No	No	No	No	Yes	No	Radial	130 mm[Hg]	40 mL	5.8 min	99	.9 mg/dL	10.8 g/dL	99	Yes	No	No	No	No	No	No	No	No	No	No	Atypical angina	No
F	04/12/1953	No	No	No	No	No	No	No	No	No	Never	No	Yes	No	No	99	99	Abnormal	No	No	No	Yes	No	No	No	No	Yes	No	Radial	200 mm[Hg]	40 mL	4.1 min	99	99	99	99	No	No	No	Yes	No	No	No	No	No	No	No	Typical angina	No
M	04/21/1960	Yes	No	No	No	No	No	No	No	No	Never	No	No	No	No	99	99	Abnormal	No	No	No	No	No	No	No	No	Yes	No	Radial	110 mm[Hg]	50 mL	4 min	99	1.3 mg/dL	9.3 g/dL	99	Yes	No	No	No	No	No	No	No	No	No	No	Typical angina	No
F	04/26/1971	Yes	No	No	No	No	No	No	No	No	Never	No	No	No	No	99	99	Abnormal	No	No	No	No	No	No	No	No	Yes	Yes	Radial	190 mm[Hg]	35 mL	3 min	99	1 mg/dL	14.9 g/dL	99	Yes	No	No	No	No	No	No	No	No	No	No	Typical angina	No
M	04/01/1951	No	No	No	No	No	No	No	No	No	Never	No	No	No	No	99	99	Abnormal	No	No	No	No	No	No	No	No	Yes	Yes	Radial	120 mm[Hg]	40 mL	8.9 min	99	1.1 mg/dL	99	99	No	No	Yes	No	No	No	No	No	No	No	No	Typical angina	No
M	05/24/1957	Yes	No	No	No	No	No	No	No	No	Current - Every Day	No	No	No	No	99	99	Abnormal	No	No	No	No	No	No	No	No	Yes	No	Radial	140 mm[Hg]	55 mL	5.5 min	99	99	10.6 g/dL	99	Yes	No	No	No	No	No	No	No	No	No	No	Atypical angina	No
F	09/29/1954	Yes	No	No	No	No	No	No	No	No	Never	No	Yes	No	No	99	99	Abnormal	No	No	No	No	Yes	No	No	No	Yes	No	Radial	120 mm[Hg]	210 mL	3.1 min	99	.8 mg/dL	13.5 g/dL	99	No	Yes	No	No	No	No	No	No	No	No	No	Non-anginal Chest Pain	No
M	09/15/1947	Yes	No	No	No	No	No	No	No	No	Never	No	Yes	No	No	99	99	Abnormal	No	No	No	No	No	No	No	No	Yes	Yes	Radial	140 mm[Hg]	45 mL	5.5 min	99	.8 mg/dL	14.1 g/dL	99	Yes	No	No	No	No	No	No	No	No	No	No	Atypical angina	No
M	08/21/1974	Yes	No	No	No	No	No	No	No	No	Never	No	Yes	No	No	99	99	Abnormal	No	No	No	No	No	No	No	No	Yes	No	Radial	140 mm[Hg]	30 mL	5.5 min	99	1.1 mg/dL	12 g/dL	99	Yes	No	No	No	No	No	No	No	No	No	No	Typical angina	No
F	07/11/1957	Yes	No	No	No	No	No	No	No	Yes	Never	No	Yes	No	No	99	99	Abnormal	No	No	No	No	No	No	No	No	Yes	No	Radial	135 mm[Hg]	45 mL	4.5 min	99	1 mg/dL	99	99	Yes	No	No	No	No	No	No	No	No	No	No	Typical angina	No
F	01/01/1955	Yes	No	No	No	No	No	No	No	No	Never	No	No	No	No	99	99	Abnormal	No	No	No	No	No	No	No	No	Yes	No	Radial	150 mm[Hg]	45 mL	3.2 min	99	.6 mg/dL	11.8 g/dL	99	Yes	No	No	No	No	No	No	No	No	No	No	Typical angina	No
M	01/15/1985	No	No	No	No	No	No	No	No	No	Never	No	No	No	No	99	99	Abnormal	No	No	No	No	No	No	No	No	Yes	No	Radial	140 mm[Hg]	30 mL	5.5 min	99	.6 mg/dL	15 g/dL	99	Yes	No	No	No	No	No	No	No	No	No	No	Atypical angina	No
M	03/21/1945	Yes	No	No	No	No	No	No	No	No	Never	No	Yes	No	No	99	99	Abnormal	No	No	No	No	No	No	No	No	Yes	Yes	Radial	130 mm[Hg]	45 mL	4.5 min	99	1.2 mg/dL	11.9 g/dL	99	No	Yes	No	No	No	No	No	No	No	No	No	Atypical angina	No
M	08/25/1959	No	No	No	No	No	No	No	No	No	Never	No	No	No	No	99	99	Abnormal	No	No	No	No	No	No	No	No	Yes	No	Radial	140 mm[Hg]	25 mL	4.4 min	99	1.3 mg/dL	99	99	Yes	No	No	No	No	No	No	No	No	No	No	Typical angina	No
M	11/08/1955	No	No	No	No	No	No	No	No	No	Never	No	Yes	No	No	99	99	Abnormal	No	No	No	No	No	No	No	No	Yes	No	Radial	140 mm[Hg]	55 mL	3.5 min	99	2.4 mg/dL	99	99	Yes	No	No	No	No	No	No	No	No	No	No	Typical angina	No
M	08/03/1954	Yes	No	No	No	No	Yes	No	No	No	Never	No	Yes	No	No	99	99	Abnormal	No	No	No	No	No	No	No	No	Yes	No	Radial	140 mm[Hg]	45 mL	4.4 min	99	1 mg/dL	13.5 g/dL	99	Yes	No	No	No	No	No	No	No	No	No	No	Typical angina	No
M	12/15/1966	No	No	No	No	No	No	No	No	No	Never	No	No	No	No	99	99	Abnormal	No	No	No	No	No	No	No	No	Yes	No	Radial	140 mm[Hg]	30 mL	2.5 min	99	.9 mg/dL	99	99	Yes	No	No	No	No	No	No	No	No	No	No	Atypical angina	No
M	07/26/1962	Yes	No	No	No	No	No	No	No	No	Never	No	No	No	No	99	99	Abnormal	No	No	No	No	No	No	No	No	Yes	Yes	Radial	111 mm[Hg]	30 mL	3.5 min	99	.8 mg/dL	14.5 g/dL	99	Yes	No	No	No	No	No	No	No	No	No	No	Typical angina	No
F	01/17/1971	Yes	No	No	No	No	No	No	No	No	Never	No	No	No	No	99	99	Abnormal	No	No	No	No	No	No	No	No	Yes	No	Radial	140 mm[Hg]	35 mL	5.1 min	99	1 mg/dL	99	99	Yes	No	No	No	No	No	No	No	No	No	No	Typical angina	No
M	07/17/1948	Yes	No	No	No	No	No	No	No	No	Never	No	Yes	No	Yes	Class II	99	Abnormal	No	No	No	Yes	No	No	No	No	Yes	No	Radial	140 mm[Hg]	45 mL	3.5 min	99	1.9 mg/dL	10.3 g/dL	99	Yes	No	No	No	No	No	No	No	No	No	No	Typical angina	No
M	07/12/1958	Yes	No	No	No	No	No	No	No	No	Never	No	No	No	No	99	99	Abnormal	No	No	No	No	No	No	No	No	Yes	Yes	Radial	140 mm[Hg]	33 mL	4.5 min	99	.9 mg/dL	13 g/dL	99	Yes	No	No	No	No	No	No	No	No	No	No	Typical angina	No
M	01/21/1954	No	No	No	No	No	No	No	No	No	Current - Every Day	No	No	No	No	99	99	Abnormal	No	No	No	No	No	No	No	No	Yes	Yes	Radial	135 mm[Hg]	45 mL	4.5 min	99	.7 mg/dL	99	99	Yes	No	No	No	No	No	No	No	No	No	No	Typical angina	No
F	03/30/1951	Yes	No	No	No	No	No	No	No	No	Never	No	Yes	No	No	99	99	Abnormal	No	No	No	No	No	No	No	No	Yes	No	Radial	110 mm[Hg]	45 mL	5.5 min	99	.6 mg/dL	14.1 g/dL	99	Yes	No	No	No	No	No	No	No	No	No	No	Typical angina	No
F	10/11/1957	Yes	Yes	Yes	No	No	No	No	No	No	Never	No	No	No	No	99	99	Normal	99	99	99	99	99	99	99	99	Yes	No	Radial	140 mm[Hg]	40 mL	3.3 min	99	1.1 mg/dL	14 g/dL	99	No	No	No	Yes	No	No	No	No	No	No	No	Typical angina	No
F	05/21/1956	No	No	No	No	No	No	No	No	No	Never	No	No	No	No	99	99	Abnormal	No	No	No	No	No	No	No	No	Yes	No	Radial	140 mm[Hg]	55 mL	4.5 min	99	.9 mg/dL	16.1 g/dL	99	Yes	No	No	No	No	No	No	No	No	No	No	Typical angina	No
M	04/17/1964	Yes	No	No	Yes	No	Yes	No	No	No	Never	No	Yes	No	No	99	99	Abnormal	No	No	No	No	No	No	No	No	Yes	No	Radial	130 mm[Hg]	45 mL	5.2 min	99	1.1 mg/dL	99	99	Yes	No	No	No	No	No	No	No	No	No	No	Atypical angina	No
M	06/13/1962	Yes	No	Yes	No	No	No	No	No	No	Never	No	Yes	No	No	99	99	Abnormal	No	No	No	No	No	No	No	No	Yes	No	Radial	140 mm[Hg]	35 mL	2.3 min	99	.6 mg/dL	13.1 g/dL	99	Yes	No	No	No	No	No	No	No	No	No	No	Atypical angina	No
M	01/30/1948	No	No	No	No	No	No	No	No	No	Current - Every Day	No	No	No	No	99	99	Abnormal	No	No	No	No	No	No	No	No	Yes	No	Radial	150 mm[Hg]	45 mL	4.5 min	99	1 mg/dL	15.1 g/dL	99	No	Yes	No	No	No	No	No	No	No	No	No	Typical angina	No
M	05/25/1978	Yes	No	No	No	No	No	No	No	No	Never	No	Yes	No	No	99	99	Abnormal	No	No	No	No	No	No	No	No	Yes	No	Radial	130 mm[Hg]	45 mL	5.5 min	99	1.4 mg/dL	99	99	Yes	No	No	No	No	No	No	No	No	No	No	Typical angina	No
M	03/28/1960	No	No	No	No	No	No	No	No	No	Never	No	No	No	No	99	99	Abnormal	No	No	No	No	No	No	No	No	Yes	No	Radial	140 mm[Hg]	55 mL	5.5 min	99	2.4 mg/dL	13.9 g/dL	99	Yes	No	No	No	No	No	No	No	No	No	No	Atypical angina	No
F	11/15/1968	No	No	No	No	No	No	No	No	No	Former	No	No	No	No	99	99	Abnormal	No	No	No	No	No	No	No	No	Yes	No	Radial	135 mm[Hg]	55 mL	4.5 min	99	.9 mg/dL	15.1 g/dL	99	Yes	No	No	No	No	No	No	No	No	No	No	Atypical angina	No
M	06/01/1964	Yes	Yes	No	No	No	No	No	No	No	Never	No	No	No	No	99	99	Normal	99	99	99	99	99	99	99	99	Yes	No	Radial	120 mm[Hg]	35 mL	4.5 min	99	.8 mg/dL	99	99	Yes	No	No	No	No	No	No	No	No	No	No	Typical angina	No
F	11/04/1946	No	No	No	No	No	No	No	No	No	Never	No	Yes	No	No	99	99	Abnormal	No	No	No	No	No	No	No	No	Yes	No	Radial	130 mm[Hg]	55 mL	6.5 min	99	.7 mg/dL	14.9 g/dL	99	Yes	No	No	No	No	No	No	No	No	No	No	Typical angina	No
M	12/27/1981	Yes	No	No	No	No	Yes	No	No	No	Never	No	Yes	No	No	99	99	Abnormal	No	No	No	No	No	No	No	No	Yes	Yes	Radial	135 mm[Hg]	45 mL	4.5 min	99	1.1 mg/dL	13.2 g/dL	99	Yes	No	No	No	No	No	No	No	No	No	No	Atypical angina	No
F	01/01/1973	Yes	No	No	No	No	No	No	No	No	Never	No	No	No	No	99	99	Abnormal	No	No	No	No	No	No	No	No	Yes	Yes	Radial	150 mm[Hg]	45 mL	4.5 min	99	.7 mg/dL	10.5 g/dL	99	Yes	No	No	No	No	No	No	No	No	No	No	Atypical angina	No
F	08/10/1941	No	No	No	No	No	No	No	No	No	Never	No	No	No	No	99	99	Abnormal	No	No	No	Yes	No	No	No	No	Yes	No	Radial	140 mm[Hg]	45 mL	3.2 min	99	1.8 mg/dL	14.5 g/dL	99	Yes	No	No	No	No	No	No	No	No	No	No	Atypical angina	No
M	01/09/1960	Yes	No	No	No	No	No	No	No	No	Never	No	Yes	No	No	99	99	Abnormal	No	No	No	No	No	No	No	No	Yes	No	Radial	140 mm[Hg]	45 mL	4.5 min	99	1.1 mg/dL	13.9 g/dL	99	Yes	No	No	No	No	No	No	No	No	No	No	Atypical angina	No
M	12/12/1954	Yes	No	No	No	No	No	No	No	No	Never	No	Yes	No	No	99	99	Abnormal	No	No	No	No	No	No	No	No	Yes	No	Radial	130 mm[Hg]	35 mL	4.5 min	99	.8 mg/dL	11.6 g/dL	99	Yes	No	No	No	No	No	No	No	No	No	No	Atypical angina	No
F	07/04/1956	Yes	Yes	Yes	No	No	No	No	No	No	Never	No	Yes	No	No	99	99	Abnormal	No	No	No	No	No	No	No	No	No	Yes	Radial	135 mm[Hg]	150 mL	4.5 min	99	.7 mg/dL	99	99	No	Yes	No	No	No	No	No	No	No	No	No	Atypical angina	No
M	07/29/1943	Yes	Yes	Yes	No	No	No	No	No	No	Never	No	No	No	No	99	99	Abnormal	No	No	No	No	No	No	No	No	Yes	Yes	Radial	135 mm[Hg]	35 mL	4.5 min	99	1.2 mg/dL	16.3 g/dL	99	Yes	No	No	No	No	No	No	No	No	No	No	Atypical angina	No
F	01/01/1969	No	No	No	No	No	No	No	No	No	Former	No	No	No	No	99	99	Abnormal	No	No	No	Yes	No	No	No	No	Yes	Yes	Radial	145 mm[Hg]	45 mL	3.5 min	99	1.3 mg/dL	14.4 g/dL	99	No	Yes	No	No	No	No	No	No	No	No	No	Typical angina	No
M	04/04/1963	No	No	No	No	No	No	No	No	No	Current - Every Day	No	Yes	No	No	99	99	Abnormal	No	No	No	Yes	No	No	No	No	Yes	No	Radial	140 mm[Hg]	45 mL	4.5 min	99	.9 mg/dL	14.3 g/dL	99	Yes	No	No	No	No	No	No	No	No	No	No	Typical angina	No
M	10/02/1943	No	No	No	No	No	No	No	No	No	Former	No	No	No	No	99	99	Abnormal	No	No	No	No	Yes	No	No	No	Yes	No	Radial	135 mm[Hg]	45 mL	4.4 min	99	.8 mg/dL	15.2 g/dL	99	No	Yes	No	No	No	No	No	No	No	No	No	Atypical angina	No
M	04/07/1945	Yes	No	No	No	No	No	No	No	No	Never	No	Yes	No	No	99	99	Abnormal	No	No	No	No	No	No	No	No	Yes	No	Radial	150 mm[Hg]	35 mL	4.5 min	99	.9 mg/dL	13 g/dL	99	Yes	No	No	No	No	No	No	No	No	No	No	Atypical angina	No
M	12/13/1941	No	No	No	No	No	No	No	No	No	Never	No	Yes	No	No	99	99	Abnormal	No	No	No	No	No	No	No	No	Yes	No	Radial	135 mm[Hg]	150 mL	5.2 min	99	1.5 mg/dL	9.5 g/dL	99	Yes	No	No	No	No	No	No	No	No	No	No	Typical angina	No
M	10/24/1949	Yes	No	No	No	No	Yes	No	No	No	Never	No	No	No	Yes	Class II	99	Abnormal	No	No	No	No	No	No	No	No	Yes	Yes	Radial	107 mm[Hg]	150 mL	5.5 min	99	2.1 mg/dL	12.5 g/dL	99	Yes	No	No	No	No	No	No	No	No	No	No	Typical angina	No
M	10/05/1955	No	No	No	No	No	Yes	No	No	No	Never	No	No	No	No	99	99	Abnormal	No	No	No	No	No	No	No	No	Yes	No	Radial	90 mm[Hg]	150 mL	4.5 min	99	.9 mg/dL	13.7 g/dL	99	Yes	No	No	No	No	No	No	No	No	No	No	Atypical angina	No
F	08/15/1974	No	No	No	No	No	No	No	No	No	Never	No	No	No	No	99	99	Abnormal	No	No	No	No	No	No	No	No	Yes	No	Radial	135 mm[Hg]	120 mL	4.5 min	99	1.4 mg/dL	13.8 g/dL	99	Yes	No	No	No	No	No	No	No	No	No	No	Atypical angina	No
M	08/01/1965	No	No	No	No	No	No	No	No	No	Never	No	No	No	No	99	99	Abnormal	No	No	No	No	No	No	No	No	Yes	No	Radial	150 mm[Hg]	150 mL	4.5 min	99	.8 mg/dL	13.6 g/dL	99	Yes	No	No	No	No	No	No	No	No	No	No	Typical angina	No
M	11/15/1963	Yes	No	No	No	No	No	No	No	No	Never	No	Yes	No	No	99	99	Abnormal	No	No	No	No	No	No	No	No	Yes	No	Radial	150 mm[Hg]	120 mL	5.2 min	99	1.1 mg/dL	13.2 g/dL	99	Yes	No	No	No	No	No	No	No	No	No	No	Typical angina	No
M	03/27/1944	Yes	Yes	No	No	No	No	No	No	No	Never	No	Yes	No	No	99	99	Abnormal	No	No	No	No	No	No	No	No	Yes	Yes	Radial	110 mm[Hg]	55 mL	5.5 min	99	1.7 mg/dL	9.7 g/dL	99	Yes	No	No	No	No	No	No	No	No	No	No	Typical angina	No
M	01/11/1961	Yes	No	No	No	No	No	No	No	No	Never	No	No	No	No	99	99	Abnormal	No	No	No	No	No	No	No	No	Yes	No	Radial	125 mm[Hg]	45 mL	4.5 min	99	.9 mg/dL	11.6 g/dL	99	Yes	No	No	No	No	No	No	No	No	No	No	Typical angina	No
F	05/25/1951	Yes	No	No	No	No	No	No	No	No	Never	No	No	No	No	99	99	Abnormal	No	No	No	No	No	No	No	No	Yes	No	Radial	130 mm[Hg]	35 mL	4.5 min	99	.9 mg/dL	13.6 g/dL	99	Yes	No	No	No	No	No	No	No	No	No	No	Non-anginal Chest Pain	No
M	11/22/1958	Yes	No	No	No	No	No	No	No	No	Never	No	No	No	No	99	99	Abnormal	No	No	No	No	No	No	No	No	Yes	No	Radial	135 mm[Hg]	55 mL	5.5 min	99	1.2 mg/dL	9.7 g/dL	99	Yes	No	No	No	No	No	No	No	No	No	No	Non-anginal Chest Pain	No
M	01/09/1965	Yes	No	No	No	No	No	No	No	No	Never	No	No	No	No	99	99	Abnormal	No	No	No	No	No	No	No	No	Yes	No	Radial	129 mm[Hg]	45 mL	3.5 min	99	1.2 mg/dL	10.5 g/dL	99	Yes	No	No	No	No	No	No	No	No	No	No	Typical angina	No
M	01/01/1952	Yes	No	No	No	No	No	No	No	No	Never	No	Yes	No	No	99	99	Abnormal	No	No	No	No	No	No	No	No	Yes	No	Radial	141 mm[Hg]	55 mL	4.5 min	99	2.1 mg/dL	13.3 g/dL	99	Yes	No	No	No	No	No	No	No	No	No	No	Typical angina	No
F	05/13/1944	Yes	No	No	No	No	No	No	No	No	Never	No	Yes	No	No	99	99	Abnormal	No	No	No	No	No	No	No	No	Yes	No	Radial	147 mm[Hg]	55 mL	5.5 min	99	1 mg/dL	13.6 g/dL	99	Yes	No	No	No	No	No	No	No	No	No	No	Typical angina	No
M	12/08/1969	Yes	No	No	No	No	No	No	No	No	Never	No	No	No	No	99	99	Normal	99	99	99	99	99	99	99	99	Yes	No	Radial	165 mm[Hg]	45 mL	5.5 min	99	1.4 mg/dL	12.8 g/dL	99	Yes	No	No	No	No	No	No	No	No	No	No	Atypical angina	No
F	07/04/1968	Yes	No	No	No	No	No	No	No	No	Never	No	No	No	Yes	Class II	99	Normal	99	99	99	99	99	99	99	99	Yes	No	Radial	125 mm[Hg]	120 mL	4.5 min	99	1 mg/dL	13 g/dL	99	Yes	No	No	No	No	No	No	No	No	No	No	Typical angina	No
M	09/15/1965	Yes	Yes	No	No	No	No	No	No	No	Never	No	Yes	No	Yes	Class IV	99	Abnormal	No	No	No	No	No	No	No	No	Yes	No	Radial	145 mm[Hg]	45 mL	3.2 min	99	2.5 mg/dL	11.5 g/dL	99	Yes	No	No	No	No	No	No	No	No	No	No	Typical angina	No
M	01/16/1961	Yes	No	No	No	No	No	No	No	No	Never	No	Yes	No	No	99	99	Abnormal	No	No	No	No	No	No	No	No	Yes	No	Radial	146 mm[Hg]	45 mL	3.2 min	99	1.2 mg/dL	15.5 g/dL	99	Yes	No	No	No	No	No	No	No	No	No	No	Typical angina	No
M	03/27/1954	Yes	No	No	No	No	No	No	No	No	Never	No	Yes	No	No	99	99	Abnormal	No	No	No	No	No	No	No	No	Yes	No	Radial	147 mm[Hg]	35 mL	2.3 min	99	.9 mg/dL	11.1 g/dL	99	Yes	No	No	No	No	No	No	No	No	No	No	Typical angina	No
F	05/07/1949	No	No	No	No	No	No	No	No	No	Never	No	Yes	No	No	99	99	Abnormal	No	No	No	No	No	No	No	No	Yes	No	Radial	135 mm[Hg]	45 mL	3.2 min	99	1.1 mg/dL	16.9 g/dL	99	Yes	No	No	No	No	No	No	No	No	No	No	Typical angina	No
M	04/12/1950	Yes	No	No	No	No	No	No	No	No	Never	No	No	No	No	99	99	Abnormal	No	No	No	No	No	No	No	No	Yes	No	Radial	120 mm[Hg]	120 mL	4.5 min	99	1.1 mg/dL	11.4 g/dL	99	Yes	No	No	No	No	No	No	No	No	No	No	Typical angina	No
F	11/21/1950	No	Yes	No	No	No	No	No	No	No	Never	No	Yes	No	No	99	99	Abnormal	No	No	No	No	No	No	No	No	Yes	No	Radial	140 mm[Hg]	45 mL	1.2 min	99	1.8 mg/dL	10.2 g/dL	99	Yes	No	No	No	No	No	No	No	No	No	No	Typical angina	No
M	12/24/1959	No	No	No	No	No	No	No	No	No	Never	No	No	No	No	99	99	Abnormal	No	No	No	No	No	No	No	No	Yes	No	Radial	135 mm[Hg]	35 mL	4.5 min	99	.7 mg/dL	8.1 g/dL	99	Yes	No	No	No	No	No	No	No	No	No	No	Atypical angina	No
M	12/18/1975	Yes	No	No	No	No	No	No	No	No	Never	No	Yes	No	No	99	99	Abnormal	No	No	No	Yes	No	No	No	No	Yes	No	Radial	127 mm[Hg]	55 mL	4.5 min	99	1.8 mg/dL	11.7 g/dL	99	Yes	No	No	No	No	No	No	No	No	No	No	Atypical angina	No
M	12/30/1957	No	No	No	No	No	No	No	No	No	Never	No	Yes	No	No	99	99	Abnormal	No	No	No	No	No	No	No	No	Yes	No	Radial	165 mm[Hg]	45 mL	4.5 min	99	1 mg/dL	12.6 g/dL	99	Yes	No	No	No	No	No	No	No	No	No	No	Typical angina	No
F	01/01/1951	Yes	Yes	No	No	No	No	No	No	No	Never	No	Yes	No	No	99	99	Abnormal	No	No	No	No	No	No	No	No	Yes	No	Radial	155 mm[Hg]	50 mL	3.2 min	99	1.9 mg/dL	10.7 g/dL	99	Yes	No	No	No	No	No	No	No	No	No	No	Typical angina	No
M	07/28/1959	No	Yes	No	No	No	No	No	No	No	Never	No	Yes	No	No	99	99	Abnormal	No	No	No	No	No	No	No	No	Yes	No	Radial	122 mm[Hg]	45 mL	3.2 min	99	1.4 mg/dL	11.3 g/dL	99	Yes	No	No	No	No	No	No	No	No	No	No	Atypical angina	No
M	01/01/1960	No	No	No	No	No	No	No	No	No	Never	No	Yes	No	No	99	99	Abnormal	No	No	No	No	No	No	No	No	Yes	Yes	Radial	120 mm[Hg]	45 mL	2.5 min	99	.8 mg/dL	15.4 g/dL	99	Yes	No	No	No	No	No	No	No	No	No	No	Typical angina	No
M	07/04/1955	Yes	No	No	No	No	No	No	No	No	Never	No	Yes	No	No	99	99	Abnormal	No	No	No	No	No	No	No	No	Yes	Yes	Radial	180 mm[Hg]	50 mL	4.1 min	99	1.2 mg/dL	13.6 g/dL	99	No	Yes	No	No	No	No	No	No	No	No	No	Atypical angina	No
M	01/11/1952	Yes	Yes	No	No	No	No	No	No	No	Never	No	Yes	No	No	99	99	Abnormal	No	No	No	No	No	No	No	No	Yes	Yes	Radial	135 mm[Hg]	45 mL	4.5 min	99	2.1 mg/dL	10.4 g/dL	99	No	No	No	Yes	No	No	No	No	No	No	No	Typical angina	No
F	03/06/1947	Yes	Yes	Yes	No	No	No	No	No	No	Never	No	Yes	No	No	99	99	Abnormal	99	99	99	99	99	99	99	99	Yes	No	Radial	135 mm[Hg]	45 mL	4.3 min	99	.9 mg/dL	13.5 g/dL	99	Yes	No	No	No	No	No	No	No	No	No	No	Typical angina	No
F	10/10/1958	No	No	No	No	No	No	No	No	No	Never	No	No	No	No	99	99	Abnormal	No	No	No	No	No	No	No	No	Yes	No	Radial	135 mm[Hg]	45 mL	4.8 min	99	1.1 mg/dL	99	99	Yes	No	No	No	No	No	No	No	No	No	No	Atypical angina	No
M	10/23/1968	No	No	No	No	No	No	No	No	No	Never	No	No	No	No	99	99	Abnormal	No	No	No	No	No	No	No	No	Yes	No	Femoral	135 mm[Hg]	35 mL	2.5 min	99	.9 mg/dL	12.1 g/dL	99	No	Yes	No	No	No	No	No	No	No	No	No	Typical angina	No
M	01/15/1948	Yes	No	No	No	No	No	No	No	No	Never	No	No	No	No	99	99	Abnormal	No	No	No	No	No	No	No	No	Yes	No	Radial	128 mm[Hg]	30 mL	1.3 min	99	.8 mg/dL	10.2 g/dL	99	Yes	No	No	No	No	No	No	No	No	No	No	Typical angina	No
M	05/08/1980	Yes	No	No	No	No	No	No	No	No	Never	No	Yes	No	No	99	99	Abnormal	No	No	No	No	No	No	No	No	Yes	No	Radial	138 mm[Hg]	45 mL	2 min	99	1.1 mg/dL	10.1 g/dL	99	No	Yes	No	No	No	No	No	No	No	No	No	Atypical angina	No
F	12/13/1939	Yes	Yes	No	No	No	No	No	No	No	Never	No	No	No	No	99	99	Normal	99	99	99	99	99	99	99	99	Yes	No	Femoral	128 mm[Hg]	40 mL	1.9 min	99	1.2 mg/dL	9.7 g/dL	99	Yes	No	No	No	No	No	No	No	No	No	No	Asymptomatic	No
F	02/09/1953	Yes	No	No	No	No	Yes	No	No	Yes	Never	No	No	No	No	99	99	Normal	99	99	99	99	99	99	99	99	Yes	No	Femoral	126 mm[Hg]	100 mL	3.1 min	99	1.1 mg/dL	14.5 g/dL	99	Yes	No	No	No	No	No	No	No	No	No	No	Typical angina	No
F	04/27/1945	No	No	No	No	No	No	No	No	No	Never	No	No	No	No	99	99	Abnormal	No	No	No	No	No	No	No	No	Yes	No	Femoral	140 mm[Hg]	50 mL	4.5 min	99	2.4 mg/dL	10.4 g/dL	99	Yes	No	No	No	No	No	No	No	No	No	No	Atypical angina	No
F	03/13/1958	No	No	No	No	No	No	No	No	No	Never	No	No	No	No	99	99	Abnormal	No	No	No	No	No	No	No	No	Yes	No	Femoral	138 mm[Hg]	30 mL	2 min	99	1.3 mg/dL	13.6 g/dL	99	Yes	No	No	No	No	No	No	No	No	No	No	Non-anginal Chest Pain	No
M	10/03/1947	Yes	No	No	No	No	No	No	No	No	Never	No	No	No	No	99	99	Abnormal	No	No	No	No	No	No	No	No	Yes	Yes	Femoral	130 mm[Hg]	25 mL	1.4 min	99	1.3 mg/dL	14 g/dL	99	Yes	No	No	No	No	No	No	No	No	No	No	Typical angina	No
M	01/01/1955	Yes	No	No	No	No	No	No	No	No	Never	No	Yes	No	No	99	99	Abnormal	No	No	No	No	No	No	No	No	Yes	Yes	Radial	112 mm[Hg]	45 mL	2.5 min	99	1 mg/dL	15.3 g/dL	99	Yes	No	No	No	No	No	No	No	No	No	No	Atypical angina	No
M	01/01/1952	Yes	No	No	No	No	No	No	No	No	Never	No	Yes	No	No	99	99	Abnormal	No	No	No	No	No	No	No	No	Yes	Yes	Radial	140 mm[Hg]	45 mL	2.1 min	99	4.5 mg/dL	11.9 g/dL	99	Yes	No	No	No	No	No	No	No	No	No	No	Typical angina	No
F	04/03/1949	No	No	No	No	No	No	No	No	No	Never	No	No	No	No	99	99	Abnormal	No	No	No	No	No	No	No	No	Yes	No	Femoral	120 mm[Hg]	30 mL	2.7 min	99	1.4 mg/dL	13.6 g/dL	99	Yes	No	No	No	No	No	No	No	No	No	No	Typical angina	No
F	04/21/1945	Yes	No	No	No	No	No	No	No	No	Never	No	No	No	No	99	99	Abnormal	No	No	No	No	No	No	No	No	Yes	Yes	Radial	118 mm[Hg]	45 mL	2.3 min	99	1 mg/dL	11.9 g/dL	99	Yes	No	No	No	No	No	No	No	No	No	No	Atypical angina	No
M	11/10/1964	Yes	No	No	No	No	No	No	No	No	Never	No	No	No	No	99	99	Abnormal	No	No	No	No	No	No	No	No	Yes	No	Radial	125 mm[Hg]	35 mL	2.3 min	99	1 mg/dL	11.8 g/dL	99	Yes	No	No	No	No	No	No	No	No	No	No	Asymptomatic	No
M	12/02/1944	Yes	No	No	No	No	No	No	No	No	Never	No	Yes	No	No	99	99	Normal	99	99	99	99	99	99	99	99	Yes	No	Radial	118 mm[Hg]	25 mL	1.8 min	99	.8 mg/dL	99	99	Yes	No	No	No	No	No	No	No	No	No	No	Asymptomatic	No
M	05/18/1940	No	No	No	No	No	No	No	No	No	Never	No	Yes	No	No	99	99	Abnormal	No	No	No	No	No	No	No	No	Yes	Yes	Femoral	121 mm[Hg]	30 mL	2.5 min	99	.8 mg/dL	99	99	Yes	No	No	No	No	No	No	No	No	No	No	Typical angina	No
M	07/20/1929	Yes	No	No	No	No	No	No	No	No	Never	No	No	No	No	99	99	Abnormal	No	No	No	No	No	No	No	No	Yes	Yes	Femoral	118 mm[Hg]	40 mL	2.3 min	99	.7 mg/dL	12.7 g/dL	99	Yes	No	No	No	No	No	No	No	No	No	No	Typical angina	No
F	03/19/1957	No	No	No	No	No	No	No	No	No	Never	No	No	No	No	99	99	Abnormal	No	No	No	No	No	No	No	No	Yes	Yes	Radial	122 mm[Hg]	35 mL	2.3 min	99	.8 mg/dL	14.1 g/dL	99	No	No	No	Yes	No	No	No	No	No	No	No	Typical angina	No
M	05/11/1946	Yes	Yes	Yes	No	No	No	No	No	No	Never	No	No	No	No	99	99	Abnormal	No	No	No	No	No	No	No	No	Yes	Yes	Radial	125 mm[Hg]	35 mL	2.4 min	99	1 mg/dL	99	99	No	No	No	Yes	No	No	No	No	No	No	No	Typical angina	No
F	12/30/1961	Yes	Yes	No	No	No	No	No	No	No	Never	No	Yes	No	No	99	99	Normal	99	99	99	99	99	99	99	99	Yes	Yes	Radial	135 mm[Hg]	35 mL	4 min	99	99	13.5 g/dL	99	Yes	No	No	No	No	No	No	No	No	No	No	Atypical angina	No
F	05/26/1956	No	Yes	No	No	No	No	No	No	No	Never	No	Yes	No	Yes	Class II	99	Abnormal	No	No	No	No	No	No	No	No	Yes	No	Radial	120 mm[Hg]	35 mL	2.3 min	99	1.5 mg/dL	13.2 g/dL	99	Yes	No	No	No	No	No	No	No	No	No	No	Atypical angina	No
M	12/01/1952	Yes	No	No	No	No	No	No	No	No	Current - Every Day	No	Yes	No	No	99	99	Abnormal	No	No	No	No	No	No	No	No	Yes	No	Radial	130 mm[Hg]	30 mL	2.8 min	99	1.4 mg/dL	10.4 g/dL	99	Yes	No	No	No	No	No	No	No	No	No	No	Typical angina	No
M	07/01/1968	Yes	No	No	No	No	Yes	No	No	No	Never	No	Yes	No	No	99	99	Uninterpretable	99	99	99	99	99	99	99	99	Yes	No	Radial	130 mm[Hg]	25 mL	2.5 min	99	.8 mg/dL	14.5 g/dL	99	Yes	No	No	No	No	No	No	No	No	No	No	Typical angina	No
M	08/21/1963	Yes	No	No	No	No	No	No	No	No	Never	No	No	No	No	99	99	Abnormal	No	No	No	No	No	No	No	No	No	Yes	Radial	130 mm[Hg]	45 mL	4 min	99	1.6 mg/dL	9.6 g/dL	99	Yes	No	No	No	No	No	No	No	No	No	No	Atypical angina	No
M	01/11/1949	Yes	No	No	No	No	No	No	No	No	Never	No	No	No	No	99	99	Abnormal	No	No	No	No	No	No	No	No	Yes	Yes	Radial	135 mm[Hg]	25 mL	2 min	99	.8 mg/dL	14.1 g/dL	99	Yes	No	No	No	No	No	No	No	No	No	No	Typical angina	No
M	11/23/1939	Yes	No	Yes	No	No	No	No	No	No	Never	No	Yes	No	Yes	Class III	Systolic	Abnormal	No	No	No	No	No	No	No	No	Yes	Yes	Radial	145 mm[Hg]	45 mL	5.5 min	99	2.7 mg/dL	10.1 g/dL	99	Yes	No	No	No	No	No	No	No	No	No	No	Atypical angina	No
M	07/12/1935	Yes	Yes	No	Yes	Yes	No	No	No	No	Unknown if ever smoked	No	Yes	No	No	99	99	Abnormal	No	No	No	No	No	No	No	No	No	Yes	Radial	140 mm[Hg]	45 mL	5 min	99	1.5 mg/dL	13.2 g/dL	99	Yes	No	No	No	No	No	No	No	No	No	No	Typical angina	No
F	04/10/1960	No	No	No	No	No	No	No	No	No	Never	No	No	No	No	99	99	Abnormal	No	No	No	No	No	No	No	No	Yes	Yes	Radial	130 mm[Hg]	45 mL	4.2 min	99	.9 mg/dL	13.9 g/dL	99	Yes	No	No	No	No	No	No	No	No	No	No	Typical angina	No
M	03/15/1958	Yes	No	No	No	No	No	No	No	No	Never	No	Yes	No	Yes	Class III	Systolic	Abnormal	No	Yes	No	No	No	No	No	No	Yes	Yes	Femoral	110 mm[Hg]	100 mL	3.4 min	99	1 mg/dL	8.2 g/dL	99	Yes	No	No	No	No	No	No	No	No	No	No	Typical angina	No
M	05/07/1952	Yes	No	No	No	No	No	No	No	No	Never	No	Yes	No	No	99	99	Abnormal	No	No	No	No	No	No	No	No	Yes	Yes	Radial	128 mm[Hg]	50 mL	2.1 min	99	1.2 mg/dL	13 g/dL	99	Yes	No	No	No	No	No	No	No	No	No	No	Typical angina	No
99	1900-04-08	Yes	No	No	No	No	No	No	Yes	No	Never	No	No	No	No	99	99	Normal	99	99	99	99	99	99	99	99	No	Yes	Radial	140 mm[Hg]	45 mL	5.2 min	99	1.4 mg/dL	11.6 g/dL	99	No	No	No	Yes	No	No	No	No	No	No	No	Typical angina	No
[truncated: 4 more columns]
